# Supplementary material for: Patient experience in community health services and first choice for medical attention: A cross-sectional study in Wuhan, China
Source: PLoS One. 2023 Jul 25;18(7):e0288164. doi: 10.1371/journal.pone.0288164 (PMC10368283; doi:10.1371/journal.pone.0288164)
Supplement: S1 Data — (XLS) [file pone.0288164.s003.xls]

## Sheet: Data
Gender	Age	Maritalstatus	Universityqualification	Employment	Income	Choice	Basicfacility	Medicalequipment	Medicalservices	Nursingservices	Treatmentprocess	Courtesyandresponsiveness	Timespent	Pharmacyservices	Distance
2	1	1	1	1	2	1	2	2	2	2	2	2	2	2	3
1	2	2	2	1	2	1	2	3	2	2	2	1	2	2	1
2	2	2	1	3	2	1	1	1	1	1	1	1	1	1	1
2	3	2	1	1	1	2	3	3	2	2	2	2	2	2	1
2	4	2	1	2	2	1	1	1	1	1	1	1	1	1	3
2	4	2	2	1	3	1	2	3	2	2	2	2	2	2	1
2	2	2	2	1	1	1	1	1	1	1	1	1	1	1	1
2	3	2	2	5	1	2	1	1	1	1	1	2	2	2	4
1	2	2	2	3	2	1	1	1	1	1	1	1	1	1	2
1	3	2	1	3	2	1	1	1	1	1	1	1	1	1	3
1	5	2	1	2	2	1	1	1	1	1	1	1	1	1	1
2	5	2	1	2	2	1	1	1	2	1	2	1	1	2	2
1	3	2	1	3	3	1	2	2	1	2	2	2	2	2	1
2	1	1	1	1	2	1	1	1	1	1	1	1	1	1	1
1	4	2	2	2	2	1	1	1	1	1	1	1	1	1	3
2	2	2	1	1	2	1	1	1	1	1	1	1	1	1	1
1	2	2	2	1	3	2	1	1	2	2	1	2	2	2	1
2	2	2	1	1	3	1	1	1	1	1	1	1	1	1	1
2	2	2	1	1	3	1	1	2	2	2	2	2	2	2	2
1	3	2	2	1	4	1	3	2	1	1	1	1	1	1	2
1	2	2	2	1	3	1	1	3	3	2	2	1	2	3	2
2	5	2	1	2	2	1	1	1	1	1	1	1	1	1	2
2	1	2	2	1	4	2	1	1	1	1	1	1	1	1	2
2	5	2	1	2	2	1	1	1	1	1	1	1	1	1	1
2	5	2	1	2	2	1	1	1	2	1	1	2	2	2	2
2	5	2	1	2	2	1	1	1	1	1	1	1	1	1	2
1	2	2	2	3	1	1	2	2	2	2	2	2	2	2	1
1	4	2	1	3	2	1	1	1	1	1	1	1	1	2	2
2	1	2	1	3	3	1	1	1	1	1	1	1	1	1	2
2	5	2	1	2	2	1	1	1	1	1	1	1	1	1	2
1	2	2	2	3	3	2	1	1	1	1	1	1	1	1	3
2	2	2	2	3	2	2	1	1	1	1	2	1	1	2	2
1	5	2	1	2	2	1	2	2	1	1	1	1	1	1	2
2	3	2	1	5	1	1	2	2	2	2	2	2	2	2	3
1	3	2	2	1	3	1	2	1	1	1	1	1	1	1	1
2	2	2	2	1	4	2	3	3	2	2	2	2	3	3	3
2	2	2	2	3	2	1	2	2	2	2	2	2	2	2	2
2	2	2	2	1	4	1	1	1	1	1	1	1	1	1	2
1	2	2	1	4	1	1	1	2	1	1	3	3	3	1	1
2	4	2	1	1	2	1	2	2	2	2	2	2	2	2	1
2	2	2	1	4	1	1	2	2	2	2	2	2	2	2	1
1	3	2	2	3	2	1	1	1	1	1	1	1	1	2	1
1	3	2	2	1	4	2	3	3	2	2	2	2	2	2	3
2	3	2	1	5	2	1	1	1	1	1	1	1	1	1	1
1	4	2	2	1	2	1	1	2	2	2	2	1	1	2	2
2	2	2	1	1	2	1	1	1	1	1	1	1	1	1	2
2	5	2	1	2	2	1	1	1	1	1	1	1	1	1	2
2	5	4	1	5	1	1	2	2	2	2	2	1	2	2	3
2	2	2	2	1	2	1	1	1	1	1	1	1	1	3	2
2	4	2	2	1	2	1	1	3	2	1	1	1	1	1	1
1	5	2	2	2	3	1	1	2	2	2	3	2	2	3	4
2	5	2	2	2	3	1	1	1	1	1	1	1	1	1	2
2	5	2	2	2	4	2	1	1	1	1	1	1	1	1	2
2	5	2	1	2	2	1	1	1	1	1	1	1	1	1	2
1	2	2	2	1	4	1	1	1	1	1	1	1	1	1	1
2	3	2	2	1	4	1	1	1	1	1	1	1	1	2	3
2	5	2	2	2	3	1	2	3	2	2	3	3	2	2	3
2	3	2	1	3	2	1	2	2	3	2	2	1	1	1	2
2	5	2	1	2	2	1	1	2	2	2	2	1	1	2	1
2	3	2	2	1	3	1	1	2	2	2	2	2	2	2	1
1	3	2	2	3	4	1	1	1	2	2	2	1	2	1	1
2	4	2	2	1	3	1	1	1	1	2	1	1	1	2	1
2	2	2	1	3	1	1	3	3	3	3	3	3	3	3	4
2	2	2	2	1	2	1	1	1	1	1	1	1	1	1	2
2	2	1	2	1	2	1	1	1	1	1	1	1	1	3	1
2	5	2	1	1	3	1	1	1	1	1	1	1	1	1	2
1	3	2	2	1	3	1	1	1	1	1	1	1	2	2	1
2	2	2	2	1	3	1	2	1	1	1	1	1	1	1	2
1	3	2	1	3	3	1	1	1	1	1	1	1	1	1	2
2	2	2	2	1	3	1	1	1	1	1	1	1	1	1	2
1	3	2	2	1	4	1	1	1	1	1	1	1	1	1	1
2	3	2	2	1	4	1	1	1	1	1	1	1	1	1	2
2	5	2	1	1	2	1	1	1	1	1	1	1	1	1	2
2	3	2	1	1	4	1	1	1	1	1	1	1	1	1	2
1	2	2	2	1	2	1	1	1	1	1	1	1	1	1	3
2	1	1	2	1	3	1	1	1	1	1	1	1	1	1	1
1	2	2	2	1	4	1	1	1	1	1	1	1	1	1	1
2	4	3	1	1	1	1	1	1	1	1	1	1	1	1	2
2	3	2	2	1	4	2	1	1	1	1	1	1	2	1	2
2	1	1	1	1	2	1	2	2	1	1	1	1	2	1	2
2	4	2	1	2	2	1	1	1	1	1	1	1	1	1	1
2	5	2	1	2	2	1	1	1	1	1	2	1	2	1	3
1	5	2	1	2	2	1	1	1	1	1	1	1	1	1	1
2	3	2	2	1	2	1	1	1	1	1	1	1	1	2	1
2	2	2	2	1	3	1	1	1	1	1	1	1	1	1	2
2	3	2	2	1	2	1	3	3	2	2	3	2	2	2	1
2	3	2	2	1	3	1	1	1	1	1	1	1	1	2	2
2	2	1	2	3	2	1	1	1	1	1	1	1	1	1	2
1	5	2	2	1	4	1	3	3	1	2	1	1	1	2	2
1	2	2	2	3	2	1	1	1	1	1	1	1	1	1	2
2	3	2	2	1	3	1	2	2	1	1	1	1	1	1	1
2	4	2	2	1	3	1	1	1	1	1	1	1	1	1	2
2	2	1	2	1	2	2	2	2	2	2	2	1	1	2	2
2	3	2	2	1	4	1	1	1	1	1	1	1	1	1	2
2	2	2	2	1	3	2	2	2	2	2	2	2	2	2	2
2	3	2	2	1	2	1	1	1	1	1	1	1	1	1	2
1	5	2	2	1	3	1	1	1	1	1	1	1	1	1	1
1	5	2	1	1	3	1	1	1	1	1	1	1	1	1	1
2	2	1	2	1	4	1	1	1	1	1	1	1	1	2	1
1	2	2	2	1	4	2	1	1	1	1	1	1	1	1	1
1	1	1	2	1	3	1	1	1	1	1	1	1	1	1	1
2	2	2	2	1	3	2	3	3	3	3	2	3	3	3	2
1	2	2	2	1	2	1	2	1	1	1	1	1	1	2	1
1	3	2	1	3	4	2	2	2	2	1	2	2	2	2	2
1	3	2	2	3	3	1	1	1	1	1	1	1	1	1	1
2	3	2	2	3	3	2	3	3	2	2	2	1	1	2	3
2	2	2	2	1	2	1	1	1	1	1	1	1	1	1	2
2	2	2	2	1	1	2	1	1	1	1	1	1	1	1	1
2	2	2	2	1	4	2	1	1	1	1	1	1	1	1	1
2	2	2	2	3	3	2	2	2	2	2	2	2	1	2	1
2	1	2	2	3	1	2	1	1	2	1	1	2	2	2	2
2	2	2	1	5	1	2	1	1	1	1	1	1	1	1	2
2	2	2	2	1	4	2	1	1	1	1	1	1	1	1	4
1	4	2	1	3	2	1	1	1	1	1	1	1	1	1	1
1	1	2	1	3	4	1	1	1	1	1	1	1	1	1	2
2	2	2	2	3	4	2	1	1	1	1	1	1	1	3	1
1	2	2	2	1	4	1	2	2	2	1	2	2	2	2	3
2	4	2	2	1	2	1	1	1	1	1	1	1	1	1	1
1	3	2	2	1	2	1	1	1	1	1	1	1	1	1	1
2	2	2	2	1	3	1	1	1	1	1	1	1	1	1	2
2	2	2	2	1	2	1	1	1	1	1	1	1	1	1	3
2	3	2	2	1	3	1	2	2	2	2	2	2	2	2	2
1	5	2	1	2	2	1	3	3	2	2	3	2	2	3	3
2	4	2	2	1	4	2	2	2	2	2	2	2	2	3	2
2	5	2	1	2	2	2	2	3	3	2	2	2	2	2	2
2	5	2	1	2	3	2	3	3	3	1	3	2	3	3	3
1	3	2	2	1	2	1	1	3	3	2	2	1	1	3	1
1	3	2	1	1	3	1	1	2	3	2	2	1	1	3	2
2	4	3	2	2	2	2	1	1	1	1	1	1	1	1	1
1	5	4	1	2	2	1	1	1	1	1	1	1	1	1	2
2	3	2	1	3	2	1	2	2	2	1	1	1	2	1	2
1	2	1	2	1	4	2	1	1	1	1	1	1	1	1	4
1	3	2	1	3	3	1	1	2	1	1	2	2	1	2	2
1	3	2	2	1	4	1	2	1	1	1	1	1	1	2	1
2	2	2	2	1	4	1	1	1	1	1	1	1	1	1	2
2	3	2	1	1	3	1	2	2	2	2	2	2	2	2	3
1	4	2	1	1	3	1	2	2	2	2	2	2	2	2	3
1	4	2	1	1	3	1	1	1	1	1	1	1	1	1	2
1	2	3	2	6	1	1	1	1	1	1	2	1	2	2	1
1	3	2	2	1	4	1	2	1	1	2	1	1	1	1	1
2	1	2	2	6	1	2	1	1	1	1	1	1	1	1	2
1	2	1	2	6	4	2	3	3	2	2	2	2	3	3	4
1	1	1	2	6	1	2	2	2	2	2	2	2	2	2	1
2	1	1	2	6	2	2	1	1	1	1	1	1	1	1	1
1	5	2	2	2	3	1	2	2	2	2	2	2	2	2	2
2	2	2	2	1	3	2	3	2	2	2	2	2	2	3	3
2	3	2	1	3	2	1	1	1	1	1	1	1	1	1	1
2	5	2	2	1	3	1	1	2	3	2	1	1	2	2	2
2	2	2	2	1	3	1	2	2	2	2	2	2	2	3	4
1	5	2	1	2	2	1	1	1	2	2	2	1	1	2	2
2	4	2	1	2	2	1	1	1	3	2	1	1	2	2	2
1	5	2	1	2	2	2	1	1	1	1	1	1	1	2	4
2	4	2	1	2	2	1	1	2	3	2	2	1	1	2	2
1	3	2	2	1	3	1	1	2	3	2	2	2	2	2	1
2	5	2	1	2	2	1	1	3	3	2	3	2	2	3	2
1	5	2	1	2	3	1	2	3	1	2	2	1	1	2	2
2	5	4	1	2	2	1	2	2	2	2	2	2	2	2	4
2	2	2	2	1	3	1	1	1	1	1	1	1	1	1	2
1	5	2	2	1	3	1	1	1	1	1	1	1	1	1	1
2	2	2	2	1	3	1	1	1	1	1	1	1	1	1	2
1	4	2	1	1	2	1	3	2	1	1	1	1	1	2	2
1	3	2	2	1	4	1	1	1	1	1	2	2	1	1	2
2	1	1	2	6	1	1	2	2	2	2	2	2	2	2	2
1	1	1	2	6	1	2	1	1	1	1	1	1	1	1	1
1	5	2	2	2	4	1	2	1	1	2	1	1	2	2	2
2	2	2	2	1	2	1	1	1	1	1	1	1	1	2	2
1	1	1	2	6	2	2	1	1	1	1	1	1	1	1	3
2	2	2	1	1	2	1	1	1	1	1	1	1	1	1	1
2	2	2	1	1	3	1	1	1	1	1	1	1	1	1	1
1	3	2	1	1	3	1	1	1	2	2	2	2	2	2	1
2	2	2	2	1	3	1	1	1	1	1	1	1	1	1	2
2	3	2	2	5	1	1	2	2	2	2	2	2	2	2	2
2	3	2	2	1	2	1	3	3	2	2	2	1	1	2	1
2	3	2	1	1	2	1	1	1	1	1	1	1	1	1	1
2	2	2	2	1	2	1	1	1	1	1	1	1	1	1	4
2	2	2	1	1	2	1	1	1	1	1	1	1	1	1	2
2	3	2	1	1	2	1	1	1	1	1	1	1	1	1	2
2	5	2	1	2	2	1	1	1	1	1	1	1	1	1	2
2	2	2	2	1	2	1	1	2	2	1	2	2	2	2	2
2	2	2	2	1	2	1	1	1	1	1	1	1	1	1	2
2	2	2	2	1	2	1	1	1	1	1	1	2	3	2	2
2	3	2	1	1	2	1	1	1	2	2	1	2	2	2	2
2	2	2	2	1	2	2	2	1	2	1	1	1	1	1	3
2	2	2	2	1	2	1	2	2	1	2	2	1	2	2	2
2	2	2	2	1	2	1	2	2	2	1	2	1	2	2	2
2	1	1	2	3	3	2	1	2	1	1	1	1	1	1	3
2	1	1	2	6	1	2	1	1	1	1	1	1	1	1	1
2	2	2	2	3	2	1	1	1	2	2	2	1	2	1	1
2	2	2	1	1	2	1	1	1	1	1	1	1	1	1	1
2	1	1	1	1	3	1	1	1	1	1	1	1	1	1	2
2	1	1	2	1	2	1	1	1	1	1	1	1	1	1	2
2	4	2	2	1	4	1	1	2	1	1	2	1	2	2	1
1	4	2	2	1	4	2	1	1	1	1	3	2	2	3	2
2	5	2	2	2	3	1	1	1	1	1	1	1	1	1	1
1	5	2	1	2	2	1	1	1	1	1	1	1	1	1	1
1	3	2	2	1	4	1	1	2	2	2	2	2	2	2	2
2	3	2	1	1	3	2	2	3	3	2	2	2	3	3	2
1	2	2	1	1	4	2	1	1	1	1	1	1	1	1	3
1	2	2	2	3	4	2	1	1	1	1	1	1	1	1	1
1	5	2	1	2	2	1	1	1	1	1	1	1	1	1	2
2	2	2	2	1	2	1	1	1	1	1	1	1	1	1	2
1	2	2	1	3	4	1	1	1	1	1	1	1	1	1	2
1	2	2	2	1	3	2	1	1	1	1	1	1	1	1	2
1	2	2	2	1	2	1	1	1	1	1	1	1	1	1	4
2	2	2	2	3	4	2	1	1	1	1	1	1	2	1	2
2	2	2	1	1	2	1	1	2	2	2	2	2	2	2	2
2	2	2	2	1	3	1	2	1	2	1	1	1	1	1	2
2	3	2	1	3	2	2	1	1	1	1	1	1	1	1	1
1	2	2	2	1	3	2	1	1	1	1	1	1	1	1	2
2	1	2	1	3	2	2	1	1	1	1	1	1	1	1	2
1	4	2	1	3	4	1	2	2	2	2	2	1	2	3	1
2	2	2	2	5	1	1	2	2	2	2	2	2	2	2	2
2	2	2	1	3	2	2	2	2	2	2	2	2	2	3	4
1	2	2	1	3	4	2	1	1	1	1	1	1	1	1	1
2	2	2	2	1	2	2	1	1	1	1	1	1	1	2	1
2	2	2	1	5	2	1	1	1	1	1	1	1	1	2	3
1	1	1	1	6	1	1	1	1	1	1	1	1	1	1	2
1	2	2	1	1	2	2	1	1	1	1	1	1	1	1	3
2	5	2	1	2	2	1	1	1	1	2	2	2	2	2	2
1	1	2	2	1	2	2	2	2	2	2	2	2	2	2	2
2	3	2	1	1	3	1	1	1	1	1	1	1	1	1	2
2	2	2	1	3	3	2	1	1	1	1	1	1	1	1	2
1	3	2	2	1	3	2	1	1	1	1	1	1	1	1	2
2	2	2	1	1	3	2	1	1	1	1	1	1	1	1	1
2	1	2	2	3	2	2	1	1	1	1	1	1	1	1	2
1	3	2	2	1	4	1	1	1	1	1	1	1	1	1	1
1	1	3	2	1	4	2	2	2	2	2	2	2	2	2	3
2	2	2	1	1	4	1	1	1	1	1	1	1	1	1	2
2	2	2	2	3	4	2	1	1	1	1	1	1	1	1	4
2	2	2	1	5	1	2	2	2	2	1	1	1	1	2	3
1	2	2	2	1	4	2	3	2	3	3	3	3	3	2	2
1	2	2	2	1	4	2	1	1	1	1	1	1	1	1	2
2	3	2	2	3	1	2	2	2	2	2	2	2	2	2	2
2	1	2	2	1	2	1	1	1	1	1	1	1	1	1	2
1	2	2	2	1	3	2	1	1	1	1	1	1	1	1	3
1	1	2	2	3	4	2	1	1	1	1	1	1	1	1	2
2	2	2	2	1	2	1	1	1	1	1	1	1	1	1	1
2	4	2	2	1	2	2	2	2	3	2	2	2	2	2	3
2	2	2	2	3	4	2	2	2	2	2	1	1	1	2	1
2	2	2	2	1	2	1	1	1	1	1	1	1	1	1	2
2	3	2	2	1	3	2	1	1	1	1	1	1	1	1	2
2	3	2	2	3	1	2	2	2	2	2	2	2	2	2	2
2	4	1	1	1	2	1	2	2	3	3	2	2	3	3	3
2	3	2	1	1	2	1	2	2	2	2	2	2	2	2	2
2	3	2	1	1	2	1	2	2	2	2	2	2	2	2	1
2	4	2	1	2	2	1	1	1	1	1	1	1	1	1	2
2	3	2	1	1	2	1	1	1	1	1	1	1	1	1	2
2	3	2	2	1	2	1	1	1	1	1	1	1	1	1	2
2	2	2	2	1	2	2	2	2	2	1	1	1	1	2	3
1	2	2	2	3	3	2	1	1	1	1	1	1	1	1	4
2	2	2	2	1	4	1	2	2	2	2	2	2	2	3	1
1	2	2	2	1	3	1	1	1	1	1	1	1	1	1	3
1	3	2	2	1	3	1	1	1	1	1	1	1	1	1	1
2	2	2	2	1	4	2	1	1	1	1	1	1	1	1	2
2	3	2	1	5	1	2	1	1	1	1	1	1	1	1	1
2	2	2	2	1	2	2	2	2	2	2	2	2	2	2	2
1	2	2	2	3	4	1	2	1	3	3	1	2	3	2	2
1	2	2	2	1	4	1	2	2	2	1	3	2	2	2	1
2	2	2	1	5	2	1	1	1	1	1	1	1	1	1	2
2	1	1	2	1	2	1	2	2	2	2	2	1	2	2	3
2	2	2	2	1	4	1	1	1	2	2	2	1	1	2	2
2	3	2	2	1	2	2	1	1	1	1	1	1	1	1	3
1	1	1	2	6	1	1	2	2	2	2	2	2	1	2	1
1	1	1	2	6	1	2	3	3	3	3	3	3	3	3	2
1	1	1	2	6	1	1	1	1	1	1	1	1	1	2	2
2	1	1	2	6	1	2	2	2	2	2	2	2	2	2	2
2	1	1	2	6	1	2	1	2	2	2	3	3	2	2	2
2	1	1	2	6	1	2	1	1	1	1	1	1	1	2	1
1	1	1	2	6	1	1	3	3	3	3	2	1	2	2	2
1	1	1	2	6	1	1	1	1	1	1	1	1	1	1	3
1	1	1	2	6	1	2	3	2	3	3	2	2	3	2	1
1	1	1	2	6	1	1	2	3	3	3	2	3	3	3	1
1	1	1	2	6	1	1	3	3	2	2	2	1	1	1	4
1	1	1	2	6	1	1	1	1	1	1	1	1	1	1	2
1	1	1	2	6	1	1	2	3	2	2	1	1	2	2	2
2	1	1	2	6	1	1	2	1	2	2	1	2	2	1	1
1	1	1	2	6	1	1	1	1	1	1	1	1	1	1	2
1	1	1	1	4	1	1	1	1	1	1	1	1	1	1	1
1	1	1	2	6	1	1	2	1	1	1	1	2	1	1	2
1	1	3	1	3	4	1	1	2	3	3	3	1	2	2	1
2	1	1	2	6	1	1	1	1	2	1	2	1	1	1	2
1	3	2	1	1	2	1	2	1	1	1	2	1	1	2	2
2	2	2	2	1	3	1	1	1	1	1	1	1	1	1	2
2	3	2	2	1	3	1	1	1	1	1	1	1	1	1	1
2	3	2	2	1	3	1	1	2	2	1	1	1	1	1	1
1	3	2	2	1	4	1	1	1	1	1	1	1	1	1	1
2	2	2	2	1	3	1	1	1	1	1	1	1	1	1	2
2	2	1	2	1	3	1	1	1	1	1	1	1	1	1	2
2	4	2	2	1	3	1	2	2	1	1	2	1	2	1	3
1	5	2	2	1	4	1	1	1	1	1	1	1	1	1	1
2	3	2	1	1	2	1	2	2	2	2	2	2	2	2	1
1	3	2	1	3	4	1	1	2	1	1	1	1	1	1	1
2	3	2	2	1	3	1	1	1	1	1	1	1	1	1	1
2	3	2	2	1	3	1	1	1	1	1	1	1	1	1	2
1	4	2	2	1	4	1	1	1	1	1	1	1	1	1	2
2	2	1	1	3	2	1	1	1	1	1	1	1	1	1	3
1	4	2	2	1	4	1	1	1	1	1	1	1	1	1	3
2	3	2	1	1	2	2	1	2	2	2	2	1	1	3	4
2	3	2	1	1	3	1	1	1	1	1	1	1	1	1	2
2	2	2	1	1	2	1	1	2	1	1	1	1	1	1	1
2	2	2	2	1	3	1	1	1	1	1	1	1	1	1	1
1	3	2	1	1	3	1	1	1	1	1	1	1	1	1	1
2	3	2	2	1	2	1	1	1	1	1	1	1	1	1	2
2	3	2	1	1	2	1	1	1	1	1	1	1	1	1	1
2	2	2	2	1	3	1	1	1	1	1	1	1	1	1	1
1	3	2	2	1	3	2	1	1	1	1	1	1	1	1	4
1	1	1	2	6	1	1	1	1	1	1	1	1	1	1	1
1	1	1	2	6	1	1	1	1	2	2	1	1	1	1	3
2	1	1	2	6	1	1	2	2	2	2	2	1	1	2	1
1	5	2	2	2	3	2	1	1	1	1	1	1	1	1	2
1	5	2	1	2	2	1	1	1	1	1	1	1	1	1	3
1	4	2	1	1	3	1	1	1	1	1	1	1	1	1	2
2	3	2	1	3	2	1	2	2	2	1	2	2	2	2	2
2	4	2	1	5	1	1	1	1	1	1	1	1	1	1	2
2	1	1	2	1	2	1	2	2	2	2	2	1	2	1	1
1	5	2	2	2	3	1	1	1	1	2	2	2	2	1	1
2	4	2	1	2	2	1	1	1	1	1	1	1	1	1	2
2	2	2	2	1	3	1	1	1	1	1	1	1	1	1	1
2	2	2	2	1	2	1	1	1	1	1	1	1	1	1	2
2	2	2	2	1	2	1	1	1	1	1	1	1	1	1	2
2	1	1	2	6	1	1	1	1	1	1	1	1	1	1	2
1	1	1	2	6	1	1	1	1	1	1	1	1	1	1	2
1	1	1	2	6	1	1	1	1	1	1	1	1	1	1	2
2	1	1	2	6	1	2	1	2	2	2	2	3	3	2	3
1	5	4	1	2	2	1	2	2	2	2	2	2	2	2	2
1	5	2	1	1	2	1	1	1	1	1	1	1	1	1	2
2	1	2	1	2	2	1	2	2	2	2	2	2	2	2	3
1	1	1	2	6	1	1	1	1	1	1	1	1	1	1	2
2	2	2	1	3	2	1	1	1	1	1	1	1	1	1	1
2	3	2	1	1	2	1	1	1	2	1	1	1	1	2	3
2	4	2	1	3	1	1	1	1	3	1	1	1	1	2	2
2	2	2	2	1	3	1	2	2	3	1	2	2	2	3	3
2	1	1	2	6	1	2	1	1	1	1	1	1	1	1	2
2	1	1	2	6	2	1	1	1	1	1	1	1	1	1	3
2	2	2	2	1	4	1	1	1	1	1	1	1	1	2	1
1	1	1	2	6	4	2	2	2	2	2	2	2	2	2	3
1	2	1	2	1	3	2	1	2	3	1	1	1	2	2	2
2	2	1	2	1	2	1	1	1	1	1	1	1	1	2	3
2	4	2	1	1	2	1	1	1	1	1	1	1	1	1	1
1	1	1	2	6	1	1	1	2	2	1	1	2	2	2	1
1	1	1	2	6	1	1	2	2	2	2	2	2	2	2	1
2	2	2	2	1	3	2	2	3	3	2	2	2	2	2	1
1	4	2	2	3	4	1	1	1	1	1	1	1	1	1	1
1	1	2	2	3	2	1	2	2	2	1	1	1	1	2	2
1	2	1	2	1	4	1	1	1	3	1	1	1	3	2	3
1	1	1	2	6	1	1	1	1	1	1	1	1	1	1	1
2	2	2	1	1	2	1	1	3	1	1	2	1	2	2	2
2	1	1	2	6	1	1	2	2	2	2	2	2	2	2	3
1	1	1	2	6	4	1	1	1	1	1	1	1	1	1	1
1	1	1	2	6	1	2	2	2	2	2	2	2	2	2	1
2	1	1	2	6	1	1	2	2	2	2	2	2	3	2	2
1	3	2	2	1	2	1	1	1	1	1	1	1	1	1	3
2	1	1	2	3	2	1	1	1	1	1	1	1	1	1	2
2	4	2	2	1	2	1	1	1	1	1	1	1	1	1	2
1	4	2	1	1	3	1	1	1	1	1	1	1	1	1	2
2	2	2	2	1	2	2	1	1	1	1	1	1	1	1	2
2	2	2	2	1	2	1	1	1	1	1	1	1	1	1	3
2	4	2	2	1	3	1	1	1	1	1	1	1	1	1	2
2	2	2	2	1	2	1	1	1	1	1	1	1	1	1	2
1	5	2	2	2	3	1	2	2	1	1	1	1	1	1	1
2	5	2	2	1	3	1	2	2	1	1	1	1	1	1	2
1	3	2	2	1	3	1	1	1	1	1	1	1	1	1	2
2	4	2	2	1	2	2	1	1	1	1	1	1	1	1	2
2	3	2	2	1	2	2	1	1	1	1	1	1	1	1	4
1	5	4	2	2	3	1	1	2	2	2	2	1	2	1	2
1	3	2	1	3	2	1	1	1	1	1	1	1	1	1	1
2	2	2	2	1	3	1	1	1	1	1	1	1	1	1	1
1	5	2	1	2	3	1	1	1	1	1	1	1	1	1	3
2	2	2	1	1	2	2	2	2	2	2	2	2	2	2	2
2	1	1	2	6	2	1	1	1	1	1	1	1	1	1	2
2	3	2	2	1	3	1	2	2	1	1	1	1	1	2	3
2	3	2	2	1	3	2	1	2	2	2	2	2	2	2	2
2	3	2	2	1	2	2	2	1	1	1	1	1	2	2	1
2	1	1	2	1	2	1	3	1	1	1	1	1	1	1	3
2	2	2	2	1	2	1	1	1	1	1	1	1	1	1	1
2	3	2	1	1	2	1	2	2	2	2	2	2	2	2	2
2	5	2	1	2	2	1	1	1	1	1	1	1	1	1	1
2	4	2	1	1	3	1	1	1	1	1	1	1	2	1	2
2	3	2	1	1	3	1	1	1	1	1	1	1	1	1	2
2	2	2	2	1	3	1	1	1	1	1	1	1	1	1	3
2	2	2	2	1	1	1	3	2	2	2	2	2	2	2	1
2	4	2	1	1	2	1	1	1	1	1	1	1	1	1	1
2	2	2	2	3	1	1	1	2	2	2	2	2	2	3	3
2	5	2	1	2	2	1	1	1	1	1	1	1	1	1	1
1	5	2	2	1	3	1	1	1	1	1	1	1	1	1	1
2	1	1	1	3	2	1	1	1	1	1	2	1	1	1	3
2	5	2	2	2	3	1	1	1	1	1	1	1	1	1	1
1	4	2	1	1	3	1	1	1	1	1	1	1	1	1	1
2	1	1	2	6	1	2	1	1	2	1	2	2	2	2	4
1	2	1	2	6	1	2	2	2	3	2	2	2	2	2	2
2	1	1	2	6	1	2	1	1	1	1	1	1	1	1	1
1	4	2	2	1	3	1	1	1	2	1	2	1	2	2	1
1	5	2	1	2	4	1	1	2	1	1	1	1	1	1	1
2	1	1	1	6	1	2	2	2	2	2	2	2	2	2	3
2	4	2	2	1	4	1	1	2	1	1	1	1	1	2	2
2	3	2	1	4	1	2	1	2	2	2	2	2	2	2	3
2	2	2	2	3	3	1	2	2	2	2	2	1	1	2	2
2	4	2	1	2	1	1	1	1	1	1	1	1	1	1	2
2	3	2	2	1	1	1	2	2	2	2	2	2	2	2	3
2	1	1	1	6	1	2	1	3	3	1	1	2	2	1	1
2	2	2	1	3	2	2	1	2	2	2	2	2	2	2	2
2	2	2	2	1	2	2	2	2	2	2	2	2	2	2	2
2	2	1	2	1	4	1	1	1	1	1	1	1	1	1	3
2	2	2	2	1	3	1	1	1	1	1	1	1	1	1	1
1	2	2	2	1	3	1	1	1	1	1	1	1	1	1	1
2	2	2	2	1	3	1	1	1	1	1	1	1	1	1	2
2	2	1	2	1	2	1	1	2	2	1	1	1	1	2	2
2	2	2	2	1	3	1	1	1	1	1	1	1	1	1	2
1	2	2	2	1	4	1	1	1	1	1	1	1	1	1	2
2	2	1	2	1	3	1	1	1	1	1	1	1	1	1	1
1	3	2	2	1	4	1	1	1	1	1	1	1	1	1	1
2	1	2	1	1	4	1	1	1	1	1	1	1	1	2	2
1	2	3	1	1	4	1	1	1	1	1	1	1	1	1	2
2	1	1	2	6	1	1	1	1	1	1	1	1	1	1	1
1	2	1	2	1	2	2	1	1	1	1	1	1	1	1	1
1	2	2	2	1	4	1	1	1	1	1	1	1	1	1	2
2	2	2	2	1	4	1	1	1	2	2	1	2	2	2	2
2	1	1	2	1	3	1	1	1	1	1	1	1	1	1	2
2	1	1	2	1	3	1	1	1	1	1	1	1	1	1	4
2	1	1	2	1	3	1	1	1	1	1	1	1	1	1	3
2	2	2	2	1	3	1	1	1	2	2	1	1	1	1	2
2	3	2	2	1	4	1	1	1	1	1	1	1	1	2	2
2	2	2	2	1	3	1	1	1	1	1	1	1	1	1	2
2	2	2	2	1	4	1	1	1	1	1	1	1	2	1	1
2	2	2	2	1	4	1	1	1	1	1	1	1	1	1	2
2	2	2	2	1	2	1	1	1	1	1	1	1	1	1	1
2	3	2	2	1	2	2	1	1	1	1	1	1	1	1	1
2	1	1	2	1	2	1	2	2	2	2	2	2	2	2	2
2	2	2	2	1	3	1	1	1	1	1	1	1	1	1	3
2	1	1	2	1	3	1	2	1	1	1	1	1	1	1	3
2	1	2	2	1	3	1	1	1	1	1	1	1	1	1	2
2	3	2	2	1	2	2	2	2	3	2	3	2	2	2	3
2	3	3	1	1	2	1	2	2	2	1	2	1	1	1	1
2	2	2	2	1	3	1	1	1	1	1	1	1	1	1	3
2	3	2	1	1	2	1	2	2	2	2	2	2	2	2	2
2	3	1	2	1	4	1	1	1	1	1	1	1	1	1	1
1	2	2	1	1	2	1	1	1	1	1	1	1	1	1	1
2	2	2	2	1	4	1	1	1	1	1	1	1	1	3	2
1	2	2	2	1	3	1	1	1	1	1	1	1	1	1	1
2	2	2	2	1	3	2	1	1	1	1	1	1	1	1	1
2	3	2	2	1	2	1	2	2	2	2	2	2	2	1	1
1	3	2	2	1	3	1	1	1	1	1	1	1	1	1	1
1	2	2	2	1	2	1	1	1	1	1	1	1	1	1	1
2	2	2	2	1	2	1	2	2	2	1	2	1	1	1	1
2	3	2	2	1	3	1	1	1	1	1	1	1	1	1	2
2	3	3	2	1	4	1	2	2	2	2	2	2	2	2	2
2	2	2	2	1	3	1	1	1	1	1	1	1	1	1	1
2	4	2	1	1	2	1	1	1	2	2	2	1	1	1	2
2	2	2	2	1	2	1	1	1	1	1	1	1	1	1	1
1	3	2	2	1	4	1	1	1	1	1	1	1	1	1	1
2	3	2	2	1	3	1	1	1	1	1	1	1	1	1	2
1	1	1	2	1	4	1	1	1	1	1	1	1	1	1	2
2	1	1	2	1	2	2	1	1	1	1	1	1	1	1	3
2	1	1	2	1	2	2	1	1	1	1	1	1	1	1	4
2	3	2	2	1	4	2	1	1	1	1	2	1	1	2	2
2	3	2	2	1	3	1	1	1	2	1	1	1	1	1	2
2	2	2	2	1	4	1	3	2	2	1	2	1	1	2	2
2	3	2	1	1	3	1	1	3	2	1	1	1	2	3	1
2	4	2	1	3	4	1	1	1	1	1	1	1	1	1	1
2	2	2	1	3	2	1	1	1	1	1	1	1	1	1	1
1	2	2	2	1	2	1	2	2	2	2	2	1	1	3	1
1	2	2	1	3	2	2	2	2	2	2	2	1	2	1	3
2	2	2	1	1	3	2	2	2	2	2	2	2	2	2	2
2	2	2	1	3	3	1	1	1	1	1	1	1	1	1	1
2	4	1	1	1	1	1	1	1	1	1	1	1	1	1	2
2	5	2	1	2	2	1	2	2	2	2	2	2	2	3	2
1	2	1	2	1	3	1	1	1	1	1	1	1	1	1	3
2	3	2	1	1	2	1	1	2	2	1	1	2	2	2	1
2	1	1	1	1	1	2	3	3	3	3	3	3	3	3	1
2	2	1	2	1	3	2	1	1	1	1	1	1	1	1	3
1	2	2	1	3	2	1	2	2	3	2	2	3	2	3	2
2	1	1	2	1	2	2	1	1	1	1	1	1	1	2	1
2	2	2	2	1	3	1	1	1	1	1	1	1	1	1	2
1	3	2	2	1	3	1	1	1	1	1	1	1	1	1	3
2	2	1	2	1	2	1	1	1	1	1	1	1	1	1	2
2	3	2	1	1	2	2	2	2	3	2	3	2	2	2	4
2	3	2	1	3	3	1	1	1	2	1	1	1	2	2	4
2	1	1	2	1	3	2	2	2	2	2	2	2	2	2	1
2	3	2	1	1	2	1	2	2	2	2	2	2	2	2	1
2	2	1	1	1	2	1	1	1	1	1	1	1	1	1	2
2	1	1	1	1	2	1	1	1	1	1	1	1	1	1	2
2	1	2	2	1	4	1	1	1	1	1	1	1	1	1	2
2	5	2	1	5	2	1	2	2	1	1	2	1	1	2	2
2	1	1	1	1	2	1	1	1	1	1	1	1	1	1	2
2	2	1	2	1	2	1	1	1	1	1	1	1	1	1	1
1	3	2	2	1	4	1	1	1	1	1	1	1	1	1	1
2	1	1	1	1	2	2	1	1	1	1	1	1	1	2	3
2	3	3	1	3	4	1	1	1	1	1	1	1	1	1	1
2	2	2	1	1	3	1	1	1	1	1	1	1	1	1	1
2	1	1	1	1	2	1	2	1	2	2	2	1	1	1	4
2	4	2	1	1	3	1	1	1	1	1	1	1	1	1	2
1	3	2	1	1	3	1	1	1	1	1	1	1	1	1	1
2	2	2	1	1	2	1	2	1	1	1	1	1	1	1	1
2	1	1	2	1	2	1	1	1	1	1	1	1	1	1	2
2	1	1	1	1	2	1	2	1	2	2	3	2	3	2	3
2	2	2	1	1	2	1	1	1	1	1	1	1	1	1	1
1	5	2	1	1	2	2	1	1	1	1	1	1	1	1	2
2	5	2	1	2	2	2	2	2	1	1	2	1	1	2	2
2	1	1	1	1	3	1	2	1	2	2	3	1	1	1	2
2	2	2	2	1	3	1	1	1	1	1	1	1	1	1	2
1	3	2	2	1	3	1	1	1	1	1	1	1	1	1	2
2	1	1	1	3	2	1	1	2	2	1	2	2	2	2	2
2	1	1	1	1	2	1	1	1	1	1	1	1	1	1	1
2	2	1	1	1	2	2	1	1	1	1	1	1	1	1	3
2	2	2	1	1	3	1	1	1	1	1	1	1	1	1	2
2	4	2	1	2	3	1	1	1	1	1	1	1	1	1	2
2	3	2	2	1	2	1	2	1	1	1	1	1	1	2	2
2	1	1	2	1	2	1	1	1	2	2	2	1	1	1	3
2	1	1	2	1	2	1	2	1	2	1	2	2	2	2	2
2	1	1	2	1	3	1	1	2	1	1	2	1	1	2	3
2	3	2	2	5	3	1	2	2	2	1	2	1	2	2	4
1	3	2	2	1	3	1	1	1	1	1	1	1	1	1	1
2	2	2	1	1	2	1	1	1	1	1	1	1	1	1	2
2	2	2	2	1	3	1	1	1	1	1	1	1	1	1	1
1	3	2	2	1	2	2	3	3	3	2	3	3	3	3	4
1	2	2	2	3	2	1	1	1	1	1	1	1	1	1	1
1	3	2	1	1	3	1	1	1	1	1	1	1	1	1	1
1	3	2	2	1	3	1	1	1	1	1	1	1	1	1	2
2	3	2	2	1	3	1	1	1	1	1	1	1	1	1	1
2	1	1	2	1	2	1	1	1	1	1	1	1	1	1	1
2	3	1	2	1	3	1	1	1	1	1	1	1	1	1	3
1	2	2	2	1	2	2	2	2	2	2	2	2	2	2	2
2	2	2	2	1	3	1	1	1	1	1	1	1	1	1	2
1	5	2	1	2	2	1	1	1	1	1	2	1	1	1	1
1	4	2	2	1	2	1	1	1	1	1	1	1	1	1	1
2	5	2	1	2	2	1	1	1	1	1	1	1	1	1	2
2	5	2	1	2	2	1	1	1	1	1	1	1	1	1	2
2	4	3	1	2	2	1	1	1	1	1	1	1	1	1	3
2	5	2	1	2	2	1	1	1	1	1	1	1	1	1	2
1	5	2	1	2	2	1	1	1	1	1	1	1	1	1	1
1	5	2	1	2	2	1	1	1	1	1	1	1	1	1	2
2	4	2	1	1	2	1	2	1	1	1	1	1	1	1	1
2	1	1	2	1	2	1	1	1	1	1	1	1	1	1	2
2	3	2	1	1	3	1	1	1	1	2	3	1	1	2	3
1	4	2	2	1	3	1	1	1	1	1	1	1	1	1	2
2	4	2	1	1	3	1	1	2	1	1	1	1	1	2	2
2	3	2	2	1	3	1	1	1	1	1	1	2	2	1	1
2	2	1	2	1	3	1	1	1	1	1	2	1	1	2	1
1	5	2	1	2	2	1	1	1	1	1	1	1	1	1	3
1	5	2	1	1	2	1	2	2	1	1	1	1	1	1	2
1	5	2	1	1	3	1	1	1	1	1	1	1	2	1	1
1	2	1	2	1	3	1	3	2	2	2	2	1	1	1	1
2	1	1	2	6	1	1	1	1	1	1	1	1	1	1	1
1	3	2	2	1	3	2	2	2	2	1	2	2	2	1	1
2	2	2	2	1	4	2	1	1	1	1	1	1	1	1	2
2	3	2	2	1	2	1	1	1	1	1	1	1	1	2	1
2	2	1	2	1	4	1	1	2	2	2	2	2	2	2	4
2	4	2	2	1	3	2	3	1	1	2	1	2	2	3	2
2	2	1	2	1	3	1	1	1	1	1	1	1	1	1	1
1	1	1	2	1	3	1	1	1	1	1	1	1	1	1	1
2	1	1	2	1	3	1	1	1	1	1	1	1	1	1	1
1	5	2	1	2	3	1	1	1	1	1	1	1	1	1	1
1	2	1	2	1	2	2	1	1	1	1	1	1	1	2	1
2	4	2	1	2	2	1	1	1	1	1	1	1	1	1	1
2	3	2	2	1	2	1	3	3	2	2	3	2	2	3	4
2	2	2	1	1	2	1	1	1	2	2	2	2	2	2	1
2	5	4	1	2	2	1	1	1	1	1	1	1	1	3	2
2	3	2	1	1	4	1	1	1	1	1	1	1	2	3	2
2	2	2	1	1	2	1	1	1	1	1	1	1	1	3	1
2	1	2	1	3	3	2	1	1	1	1	1	2	1	1	1
2	2	2	1	5	1	1	2	1	2	1	1	1	2	2	1
2	2	2	1	3	2	2	1	1	1	1	1	1	1	1	2
1	2	1	2	1	2	1	1	1	1	1	1	1	1	1	1
2	2	2	2	1	2	2	1	2	2	2	2	3	3	2	2
2	2	2	2	1	1	2	1	3	3	3	3	3	3	3	2
2	2	2	1	1	3	1	2	2	2	2	2	2	2	2	2
2	2	1	1	1	2	1	1	3	2	1	1	1	1	2	1
2	1	1	2	1	2	1	2	2	2	2	2	2	2	2	1
2	2	2	2	1	4	2	1	1	1	1	1	1	1	1	4
2	3	2	2	1	3	2	3	2	2	2	1	2	1	3	2
2	3	2	1	1	1	1	1	1	1	1	1	1	1	1	2
1	5	2	1	2	3	1	1	1	1	1	1	1	1	1	1
1	4	2	2	3	3	1	1	1	1	1	1	1	1	2	1
2	2	2	2	3	4	1	1	1	1	1	1	1	1	1	2
2	1	1	2	1	3	1	1	1	1	1	1	1	1	1	1
2	3	2	2	1	2	2	2	3	3	3	3	3	3	3	3
2	2	2	2	1	2	2	3	2	3	2	3	2	3	3	2
1	3	2	1	3	2	1	2	1	1	2	2	2	2	1	1
1	3	2	1	1	2	1	2	2	2	2	2	2	2	1	2
2	4	2	1	1	2	1	1	1	2	2	1	1	1	2	2
2	1	1	2	1	2	1	2	2	2	2	2	2	2	1	1
2	1	1	1	1	2	1	1	1	1	1	1	1	1	2	3
2	2	2	2	1	3	1	1	1	1	1	1	1	1	1	2
1	4	2	2	1	3	2	3	3	3	3	3	3	3	3	3
2	4	2	1	1	3	2	3	3	3	3	3	3	3	3	2
2	2	1	2	1	2	2	3	3	3	3	3	3	3	3	1
1	4	2	2	1	4	2	3	3	3	3	3	3	3	3	2
1	3	2	1	1	2	2	3	3	3	3	3	3	3	3	3
2	3	2	2	1	4	1	1	1	1	1	1	1	1	1	2
1	2	2	2	1	4	1	1	1	1	1	1	1	1	1	1
2	2	2	2	1	4	1	1	1	1	1	1	1	1	1	3
2	5	2	1	2	3	1	1	1	1	1	1	1	1	1	1
1	3	2	2	1	4	1	1	2	1	1	2	1	1	3	1
1	1	2	2	3	4	1	1	1	1	1	1	1	1	1	1
2	2	2	1	3	3	1	1	1	1	1	1	1	1	1	1
1	3	2	1	3	4	1	1	1	1	1	1	1	1	1	2
2	1	2	1	1	2	1	1	1	1	1	1	1	1	1	3
1	2	2	2	1	3	2	1	1	1	1	1	1	1	1	1
2	1	1	1	3	1	1	1	1	3	3	3	2	2	2	2
1	2	2	2	3	4	2	1	1	1	1	1	1	1	1	3
2	1	2	1	5	2	2	2	2	2	2	2	3	2	2	2
2	5	2	1	2	2	1	1	1	1	1	2	1	1	2	2
1	2	2	2	1	3	1	1	2	1	1	2	1	2	2	1
2	5	2	1	2	2	1	2	1	1	1	1	1	1	1	1
2	4	2	1	5	1	1	1	3	1	1	1	1	1	1	1
2	1	1	2	6	1	2	2	1	2	1	1	1	1	1	1
2	2	2	2	1	3	1	1	1	1	1	1	1	1	3	1
2	4	2	1	2	2	1	1	1	1	1	1	1	1	2	1
2	4	4	1	1	2	1	1	1	1	1	1	1	1	1	2
2	3	2	2	1	4	1	1	1	1	1	1	1	1	1	1
2	2	2	1	3	2	1	1	1	1	1	1	1	1	1	2
2	4	2	1	1	2	1	1	1	1	1	1	1	1	3	1
1	2	1	2	6	1	1	1	1	1	1	1	1	1	1	1
2	1	1	2	6	1	2	2	2	2	2	2	2	2	2	1
2	1	1	2	6	1	1	1	1	1	1	1	1	1	1	1
2	1	1	2	6	1	1	3	2	2	3	3	2	3	2	2
2	1	1	2	6	1	2	3	3	3	2	3	3	3	2	2
2	3	2	1	1	2	1	1	1	1	1	1	1	1	2	1
2	2	2	2	1	2	1	1	1	1	1	1	1	1	1	1
1	4	2	1	1	3	1	1	1	1	1	2	2	2	2	2
1	1	1	1	1	4	1	1	1	1	1	1	1	1	2	3
2	1	1	1	1	2	1	1	1	1	1	1	1	1	1	1
1	4	2	1	1	2	1	1	1	1	1	1	1	1	1	1
2	2	2	1	1	3	1	1	1	1	1	1	1	1	1	2
1	5	2	1	2	2	1	2	2	1	1	1	1	1	1	2
1	2	2	1	3	3	1	1	1	1	1	1	1	1	1	1
2	3	2	2	3	4	1	1	1	1	1	1	1	1	1	1
2	2	1	1	1	3	1	1	1	1	1	1	1	1	1	2
2	1	1	2	1	2	1	1	1	1	1	1	1	1	1	2
2	2	2	1	3	2	1	2	2	2	1	1	1	2	2	1
2	1	1	1	3	2	1	2	2	2	2	2	2	2	3	1
2	4	2	1	1	2	1	1	1	1	1	1	1	1	1	3
1	2	1	1	1	3	1	1	1	1	1	1	1	1	1	1
2	3	2	1	3	2	1	1	2	1	1	1	1	1	1	1
2	4	2	1	2	2	1	2	2	2	2	2	2	2	2	2
2	2	2	1	3	3	1	2	2	2	2	2	2	2	2	1
1	4	2	2	1	3	1	1	1	2	1	2	2	2	2	2
1	2	1	2	3	4	1	1	2	1	1	1	1	1	1	2
1	4	1	1	1	2	1	1	1	1	1	1	1	1	1	1
2	5	2	1	2	4	1	1	1	1	1	1	1	1	2	3
2	5	2	1	2	3	1	1	1	1	1	1	1	1	2	4
2	4	2	1	2	2	1	1	1	2	1	2	2	1	1	2
1	5	2	1	1	4	1	1	1	1	1	1	1	1	1	1
2	2	1	2	1	4	1	1	1	1	1	1	1	1	1	2
2	4	2	1	3	2	1	1	1	1	1	1	1	1	1	1
2	4	2	1	1	4	1	1	1	1	1	1	1	1	1	4
2	5	2	1	1	2	1	1	1	1	1	1	1	1	1	1
1	4	2	2	1	4	1	1	1	1	1	1	1	1	1	1
2	5	2	1	2	3	1	1	1	1	1	1	1	1	1	4
2	2	2	2	1	4	1	1	1	1	1	1	1	2	1	2
2	2	2	2	1	3	1	1	1	1	1	1	1	1	1	1
2	2	1	2	1	2	2	1	2	2	2	2	1	1	2	1
2	3	2	2	1	3	1	2	3	2	2	2	2	2	2	1
2	3	2	2	1	2	1	1	2	2	2	2	1	1	1	2
1	2	2	1	1	2	1	1	1	1	1	1	1	1	1	1
2	2	2	2	1	3	2	1	1	1	1	1	1	1	1	3
2	3	2	2	1	3	1	2	2	2	2	2	2	2	3	2
2	2	2	2	1	3	2	1	1	1	1	1	1	1	1	3
1	3	2	2	1	1	1	1	1	1	1	1	1	1	1	1
2	3	3	1	1	3	1	2	2	2	2	3	2	2	2	3
2	2	1	2	1	3	1	1	1	1	1	1	1	1	1	1
2	2	1	2	1	3	2	1	1	1	1	1	1	1	1	2
1	1	1	1	1	2	2	3	3	3	3	3	3	3	2	2
2	5	3	1	2	2	2	2	2	2	2	2	2	2	2	1
1	1	1	2	1	2	1	1	1	1	1	1	1	1	1	2
2	4	1	1	1	2	2	3	3	3	1	3	1	1	1	2
1	5	2	1	2	1	1	2	2	2	2	2	2	2	2	1
2	5	2	1	1	2	1	2	2	2	2	2	2	2	3	1
2	5	4	1	2	2	1	2	1	2	2	2	2	2	3	1
2	1	1	2	1	2	2	1	3	3	2	3	1	2	3	2
1	5	2	2	2	3	1	1	2	1	2	1	1	1	1	4
2	3	2	2	1	3	1	1	1	1	1	1	1	1	1	1
2	2	1	2	1	4	2	1	1	1	1	1	1	1	3	2
2	2	2	2	1	2	1	1	1	1	1	1	1	1	1	1
2	1	2	2	1	3	1	1	2	2	2	1	1	1	1	3
2	2	2	2	1	2	1	1	1	1	1	1	1	2	2	2
2	4	2	1	1	2	2	1	1	1	1	1	1	1	1	2
2	2	2	2	1	2	1	1	3	2	2	2	2	2	2	2
2	4	3	2	1	2	1	2	3	3	2	2	2	2	2	1
2	2	2	2	1	3	2	3	3	1	1	1	1	1	2	1
2	2	2	1	3	2	2	2	2	2	2	2	2	2	2	2
2	2	1	1	1	3	2	2	2	2	2	2	1	1	2	2
1	3	2	2	1	3	2	2	1	1	1	2	1	2	2	3
2	2	1	2	1	2	2	1	1	1	1	1	1	1	1	3
2	4	2	1	1	2	1	1	1	1	1	1	1	1	1	2
1	3	2	1	4	2	1	2	2	2	2	2	2	2	1	4
1	2	2	1	1	4	1	1	1	1	1	1	1	1	1	2
2	2	2	2	1	2	1	1	1	1	1	1	1	1	1	1
2	2	1	1	1	2	1	2	1	2	1	2	2	2	2	2
1	1	1	1	3	1	1	3	3	3	3	3	3	3	3	3
1	1	2	2	1	3	1	1	1	1	1	1	1	1	1	3
2	2	2	2	3	3	1	1	1	1	1	1	1	1	1	2
2	4	2	1	1	2	2	2	3	3	3	3	3	3	3	3
2	2	2	2	1	2	1	1	3	3	3	3	3	3	1	2
2	2	2	2	1	3	2	1	1	1	1	1	1	1	1	1
2	5	2	2	1	4	2	1	1	1	1	1	1	1	3	4
2	4	2	1	1	2	1	2	2	2	2	2	2	2	2	1
2	4	2	1	1	2	1	3	2	2	1	1	2	2	1	1
1	5	2	1	2	2	1	1	2	2	1	2	1	2	1	1
2	3	2	1	1	2	1	2	2	2	2	2	2	2	2	1
2	2	2	2	1	2	2	1	1	1	1	1	1	1	1	3
1	5	2	1	1	2	1	1	1	2	2	1	1	1	2	1
1	5	2	1	1	1	1	2	2	2	2	2	2	2	1	1
1	3	2	2	3	4	2	3	3	3	3	3	2	3	3	3
2	2	2	1	1	2	2	1	1	1	1	1	1	1	1	4
2	3	2	1	1	2	2	1	1	1	1	1	1	1	1	3
2	5	2	2	2	2	2	3	2	2	2	2	2	3	3	3
2	2	2	2	1	2	2	2	2	2	2	2	2	2	2	1
2	4	2	1	1	3	1	1	1	1	1	1	1	1	2	1
2	1	2	2	1	3	1	1	1	1	1	1	1	1	1	1
1	5	2	1	1	1	1	1	1	1	1	1	1	1	1	2
2	2	2	2	1	2	1	1	1	1	1	1	1	1	1	1
2	1	1	2	6	1	1	2	2	2	2	2	2	2	1	2
2	1	1	1	6	1	1	1	1	1	1	1	1	1	1	2
2	1	1	1	6	1	1	2	2	2	2	2	2	2	2	2
1	2	1	1	1	2	1	2	2	2	3	2	2	2	2	3
1	1	1	2	6	2	1	1	1	1	1	1	1	1	1	4
1	1	1	2	6	1	2	2	1	1	1	1	2	1	1	4
1	1	1	2	6	1	1	1	1	1	1	1	1	1	1	2
2	1	1	2	6	1	1	1	1	1	1	1	1	1	1	2
2	1	1	2	6	1	1	2	2	2	2	2	1	1	3	1
1	1	1	2	6	1	1	1	1	1	1	1	1	1	3	2
2	5	2	1	5	1	1	1	1	1	1	1	1	1	1	2
2	1	1	2	6	2	2	2	2	2	2	2	2	2	2	1
2	1	1	2	6	2	2	2	2	2	3	2	2	2	2	1
1	2	2	1	1	2	2	3	2	2	2	1	2	2	2	2
1	5	2	1	4	2	1	2	1	1	1	1	1	1	1	1
1	1	1	1	6	4	1	1	1	1	1	1	1	1	2	1
2	2	2	1	3	2	1	1	1	1	1	1	1	1	1	1
1	1	1	1	6	2	1	1	1	1	1	1	1	1	1	1
1	1	1	1	6	1	1	1	1	1	1	1	1	1	1	1
1	2	3	1	4	3	1	1	1	1	1	1	1	1	1	2
2	2	2	1	5	3	2	2	2	2	2	2	2	2	2	3
1	1	1	2	6	1	1	2	2	2	2	3	2	2	1	1
1	1	1	1	6	1	1	1	2	1	1	1	1	1	2	2
1	3	2	1	1	3	1	1	1	1	1	1	1	1	1	2
1	4	2	2	1	4	1	2	1	1	1	1	1	1	1	1
1	4	2	1	3	3	1	1	1	1	1	1	1	1	1	1
2	5	4	1	2	3	1	2	2	2	1	1	1	1	1	2
2	2	2	1	5	4	1	2	1	1	1	1	1	1	1	1
2	4	2	1	4	1	1	1	1	1	1	1	1	1	1	1
2	2	2	1	1	2	2	1	1	1	1	1	1	1	1	2
1	1	1	1	6	1	1	1	2	2	2	2	2	2	2	1
2	2	2	1	5	2	2	1	1	1	1	1	1	1	1	1
2	4	2	1	4	1	1	1	1	1	1	1	1	1	1	1
2	1	1	1	6	1	1	1	1	1	1	1	1	1	1	1
1	3	1	1	5	1	1	2	2	2	2	2	2	2	2	1
2	3	2	2	1	3	1	1	1	1	1	1	1	1	1	2
1	5	2	1	2	3	1	1	1	1	1	1	1	1	1	1
1	5	2	1	4	2	1	1	1	1	1	1	1	1	1	1
2	2	2	2	1	3	1	1	1	1	1	1	1	1	1	1
2	1	2	2	1	4	1	1	1	1	1	1	1	1	1	1
2	3	2	1	1	3	1	1	1	1	1	1	1	1	1	2
2	4	2	1	1	4	1	2	2	2	2	2	2	2	2	2
1	1	1	2	1	4	1	1	1	1	1	1	1	1	1	1
2	5	2	1	2	1	1	3	3	2	2	2	3	2	2	2
1	5	2	2	1	4	1	1	1	1	1	1	1	1	1	1
1	1	1	1	6	1	1	2	1	1	1	1	1	1	1	2
2	3	3	2	1	3	1	2	2	2	2	2	1	1	1	2
2	4	2	1	1	3	1	1	1	1	1	1	1	1	2	2
2	4	2	1	1	3	1	2	2	2	2	2	2	2	2	2
1	2	2	1	5	1	1	2	2	2	2	2	1	1	2	2
2	1	1	2	6	1	1	2	2	2	2	2	2	2	2	2
2	2	1	2	1	4	1	1	1	1	1	1	1	1	1	1
2	2	1	2	1	2	1	1	1	1	1	1	1	1	1	2
2	3	2	1	3	2	1	1	1	1	1	1	1	1	1	1
1	3	2	1	3	4	1	1	1	1	1	1	1	1	1	1
2	2	2	1	5	1	1	1	1	1	1	1	1	1	1	1
2	2	2	2	5	4	1	1	1	1	1	1	1	1	1	1
2	2	2	1	1	2	1	2	2	2	2	2	2	2	2	2
2	4	2	1	1	3	1	2	2	2	2	2	2	2	2	2
2	4	2	1	1	3	1	2	2	2	2	2	2	2	2	2
2	4	2	1	1	3	1	2	2	2	2	2	2	2	2	1
1	4	3	1	3	2	1	2	2	2	1	2	2	1	2	2
2	4	2	1	2	1	1	2	2	2	2	2	1	1	2	2
2	4	2	2	1	4	1	1	1	1	1	1	1	1	1	2
2	3	2	1	3	2	2	3	2	2	2	2	2	2	2	1
2	3	2	1	3	2	1	1	2	1	1	1	1	1	2	1
1	1	1	1	1	3	1	1	1	1	1	1	1	1	1	1
2	3	2	1	5	1	1	1	1	1	1	1	1	1	1	3
1	3	2	1	4	2	1	1	1	1	1	1	1	1	1	2
1	4	2	1	4	4	1	2	3	2	1	1	1	1	2	2
2	1	1	1	1	2	1	1	1	1	1	1	1	1	1	1
2	3	2	2	1	3	1	1	1	1	1	1	1	1	1	3
2	2	2	2	1	3	1	1	1	1	1	1	1	1	1	1
2	2	2	1	1	3	1	1	1	1	1	1	1	1	1	3
2	1	1	1	1	2	1	1	1	1	1	1	1	1	1	1
2	3	2	2	1	3	1	1	1	1	1	1	1	1	1	2
1	2	1	2	1	3	1	2	2	2	2	2	2	2	2	2
2	2	1	2	1	3	1	1	1	1	1	1	1	1	1	2
1	4	2	2	1	4	1	1	1	1	1	1	1	1	2	2
2	3	2	2	1	3	1	1	1	1	1	1	1	1	2	1
2	5	2	2	2	3	1	1	1	1	1	1	1	1	1	1
2	3	2	2	1	2	1	1	1	1	1	1	1	1	1	3
1	3	2	1	1	3	1	1	1	1	1	1	1	1	1	1
2	5	2	2	2	2	1	1	1	1	1	1	1	1	1	1
2	2	2	1	1	2	1	1	1	1	1	1	1	1	1	2
1	2	2	2	1	2	1	1	1	1	1	1	1	1	2	1
1	2	2	1	3	3	1	1	1	1	1	1	1	1	1	1
2	2	2	2	3	2	1	1	1	1	1	1	1	1	1	2
1	4	2	1	1	3	1	1	1	1	1	1	1	1	1	1
2	2	2	1	1	3	2	1	1	1	1	1	1	1	1	2
1	3	2	2	1	3	1	2	1	2	2	1	1	1	1	2
2	5	2	2	2	3	1	1	1	1	1	1	1	1	1	2
1	2	2	2	1	3	1	1	1	1	1	1	1	1	1	1
2	2	2	1	3	2	1	2	2	2	2	2	2	2	2	2
2	2	2	2	1	2	1	1	1	1	1	1	1	1	1	4
1	5	2	2	2	4	1	1	1	1	1	1	1	1	1	1
1	2	2	2	1	3	1	1	1	1	1	1	1	1	1	1
2	2	2	2	1	2	1	1	1	1	1	1	1	1	1	1
2	3	2	1	3	3	1	1	1	1	1	1	1	1	1	2
2	2	2	2	1	2	1	1	1	1	1	1	1	1	1	1
2	2	2	2	1	3	1	1	1	1	1	1	1	1	1	3
2	2	2	1	1	4	1	1	1	1	1	1	1	1	1	4
2	5	2	1	4	2	1	1	1	1	1	1	1	1	1	4
1	5	2	1	1	3	1	1	1	1	1	1	1	1	1	2
2	2	2	2	1	2	1	1	1	1	1	1	1	1	1	2
2	3	2	1	1	3	1	1	1	1	1	1	1	1	1	1
2	2	2	2	1	2	1	1	1	1	1	1	1	1	1	3
2	2	2	2	1	2	1	1	1	1	1	1	1	1	1	1
2	4	2	1	1	4	2	1	1	1	1	1	1	1	2	4
2	1	1	1	1	2	1	1	1	1	1	1	1	1	1	2
2	3	2	2	1	2	1	1	1	1	1	1	1	1	2	3
2	3	2	1	1	2	1	1	1	1	1	1	1	1	1	1
2	1	1	2	6	1	1	1	1	1	1	1	1	1	1	1
1	2	1	1	1	2	1	1	1	1	1	1	1	1	1	2
2	4	2	1	4	2	1	1	1	2	1	1	1	1	1	2
2	1	1	1	6	1	1	1	1	1	1	1	1	1	1	4
2	4	2	1	3	2	1	1	1	1	1	2	2	2	2	1
2	1	1	2	6	1	1	1	1	1	1	1	1	1	2	2
2	1	1	2	3	1	1	1	1	1	1	1	1	1	1	4
2	2	2	2	1	3	1	1	1	1	1	1	1	1	1	1
2	3	2	2	1	3	1	1	1	1	1	1	1	1	1	1
1	3	2	1	1	3	1	1	1	1	1	1	1	1	1	1
2	1	1	2	3	4	1	3	2	1	1	1	1	1	1	2
2	2	2	2	1	3	1	1	1	1	1	1	1	1	1	2
2	1	1	2	1	2	1	1	1	1	1	1	1	1	1	2
2	3	2	2	1	2	1	1	1	1	1	1	1	1	1	1
2	3	2	1	1	2	1	1	1	1	1	1	1	1	1	1
2	3	2	2	1	2	1	1	1	1	1	1	1	1	1	1
1	5	2	1	2	2	1	1	1	1	1	1	1	1	1	2
2	2	2	2	1	3	1	1	1	1	1	1	1	1	2	2
1	4	2	1	1	4	1	2	2	2	1	2	1	2	2	3
2	1	1	2	1	2	2	1	1	1	1	1	1	1	1	2
2	2	2	2	1	2	1	1	1	1	1	1	1	1	1	2
2	3	2	2	1	4	1	1	2	1	1	1	1	2	1	2
2	2	2	2	1	2	1	1	1	1	1	1	1	1	1	2
2	1	1	2	1	2	1	1	1	1	1	1	1	1	1	4
2	1	1	1	1	2	1	2	2	1	1	2	1	1	2	3
2	2	2	1	1	3	1	1	1	1	1	1	1	1	1	2
2	3	2	2	1	4	1	1	1	1	1	1	1	1	1	2
1	3	2	2	3	4	1	1	1	1	1	1	1	1	1	2
1	3	2	2	1	4	1	1	1	1	1	1	1	1	1	1
2	2	2	2	1	3	1	3	3	3	2	3	2	2	3	1
2	2	2	2	5	1	1	1	1	1	1	1	1	1	1	2
2	4	3	1	1	3	1	1	1	1	1	1	1	1	1	1
2	3	2	2	1	3	1	1	1	1	1	1	1	1	1	2
2	2	2	2	1	2	1	2	3	2	2	2	1	2	2	2
2	3	2	2	1	4	1	1	1	1	1	1	1	1	1	3
1	2	2	2	1	3	1	1	1	1	1	1	1	1	1	1
2	3	2	2	1	2	1	1	1	1	1	1	1	1	1	2
2	3	2	2	1	2	1	2	3	2	2	2	1	1	2	2
2	3	2	2	1	2	1	3	3	2	1	3	1	2	2	1
2	2	2	1	1	2	1	3	3	3	3	3	1	2	3	1
2	4	2	1	1	2	2	3	3	3	3	3	1	2	3	1
2	3	2	2	1	2	2	3	1	1	1	1	1	1	1	2
2	4	2	1	1	3	1	3	1	1	2	2	1	1	2	1
2	2	2	2	1	3	1	1	1	1	1	2	1	1	1	2
2	2	2	1	1	2	2	3	3	3	2	3	3	3	3	2
2	1	1	2	1	2	2	3	3	2	2	2	2	2	2	1
2	2	1	2	1	2	1	1	1	1	1	1	1	1	1	2
2	3	2	2	1	1	1	1	1	1	1	1	1	1	1	1
2	3	2	2	1	2	1	2	2	1	1	2	1	1	1	2
1	1	1	2	1	2	1	2	2	2	2	2	2	2	2	2
1	4	2	2	1	4	1	1	1	1	1	1	1	1	2	2
2	1	1	2	1	2	1	2	2	2	2	2	2	2	2	3
2	2	2	2	1	4	1	1	1	1	1	1	1	1	1	3
1	2	2	1	1	2	1	1	1	1	1	1	1	1	1	2
2	3	2	2	1	2	1	1	2	1	1	2	1	2	2	1
2	4	2	2	1	3	1	3	2	2	2	2	2	2	2	2
2	4	3	1	1	3	1	2	2	2	1	1	1	1	2	2
2	3	2	2	1	2	2	2	2	1	1	2	1	1	1	1
2	2	2	2	1	4	1	1	1	1	1	1	1	1	1	1
2	3	2	2	1	3	1	2	1	1	1	1	1	1	1	2
2	3	2	1	1	1	2	3	3	2	2	2	1	2	3	4
1	4	2	2	1	4	1	2	2	1	1	1	1	2	2	2
2	4	2	1	4	1	2	3	3	3	3	3	3	3	3	1
1	4	2	1	1	3	1	2	2	2	2	1	1	2	1	1
2	3	2	1	1	4	1	1	1	1	1	1	1	1	1	2
1	2	2	2	1	2	1	1	1	1	1	1	1	1	1	2
1	2	2	2	1	3	1	1	1	1	1	1	1	1	1	2
1	2	1	1	1	2	1	1	1	1	1	1	1	1	1	2
1	2	2	2	1	2	1	1	2	2	2	2	1	1	1	1
1	2	2	2	1	3	1	1	1	2	2	1	1	1	2	1
1	4	2	1	1	4	1	2	2	2	2	2	2	2	2	2
2	4	2	1	2	2	2	1	1	1	1	1	1	1	1	2
2	2	2	2	1	2	1	1	1	1	1	1	1	1	1	1
1	4	2	1	3	2	1	1	1	1	1	1	1	1	1	2
1	2	2	2	1	4	1	1	1	1	1	1	1	1	1	1
1	2	1	1	1	3	2	1	1	1	1	1	1	1	1	1
2	1	2	2	1	2	1	1	1	1	1	1	1	1	1	2
1	2	2	1	3	3	1	1	1	2	2	1	2	2	1	1
1	4	2	1	4	2	1	2	2	2	2	2	1	2	1	1
1	4	2	1	1	3	1	1	1	1	1	1	1	2	2	3
2	1	2	2	1	2	1	1	1	1	1	1	1	1	1	1
2	1	2	2	1	2	1	1	1	1	1	1	1	1	2	1
1	3	2	1	4	2	1	1	1	1	1	1	1	1	1	1
1	2	2	1	1	2	1	2	2	2	2	2	2	2	2	2
2	2	2	2	1	2	1	1	1	1	1	1	1	1	1	2
2	3	2	1	1	3	1	2	2	2	1	2	2	2	2	2
1	3	2	1	3	2	1	1	1	1	1	1	1	1	1	1
1	4	2	1	3	2	1	1	1	1	2	2	2	2	1	2
2	1	2	1	1	2	1	1	2	1	1	1	1	1	1	1
2	3	2	1	1	2	1	1	1	1	1	1	1	1	1	3
2	1	1	1	1	2	2	3	3	2	2	3	2	2	3	3
2	2	1	1	1	2	2	3	3	3	1	3	2	3	3	2
1	3	2	2	1	2	1	1	1	1	1	1	1	1	2	2
2	1	1	1	1	2	1	2	2	2	2	2	2	2	2	2
2	2	2	2	1	2	1	1	1	1	1	1	1	1	1	1
2	1	1	1	1	2	1	1	3	2	1	2	1	1	1	2
2	3	3	2	1	2	2	2	3	3	2	2	2	2	3	2
2	2	2	2	1	1	2	1	1	1	1	1	1	1	2	1
1	3	3	2	1	3	1	1	1	1	1	1	1	1	1	3
2	4	2	1	1	2	1	2	1	2	2	2	1	1	2	2
2	2	2	1	3	2	1	1	1	1	1	1	1	1	1	1
2	2	2	1	3	2	1	1	1	1	1	1	1	1	1	1
2	1	1	2	6	1	2	1	1	1	1	1	1	1	1	2
2	2	1	2	1	4	2	1	1	1	1	1	1	1	1	2
2	3	1	2	3	3	2	2	2	2	2	2	2	2	2	4
1	1	1	2	1	1	1	1	1	1	1	1	1	1	1	2
1	3	2	2	3	4	1	1	1	1	1	1	1	1	1	2
2	4	2	1	1	3	1	1	1	1	1	1	1	1	1	2
2	1	1	2	3	1	1	1	1	1	1	1	1	1	1	1
2	1	1	1	3	2	2	1	1	1	1	1	1	1	1	1
2	1	1	2	1	2	1	1	1	1	1	1	1	1	1	1
2	3	2	1	3	1	1	1	1	1	1	1	1	1	1	1
2	1	1	2	1	2	2	1	1	1	1	1	1	1	1	2
2	3	2	1	1	2	1	1	1	1	1	1	1	1	1	1
1	5	2	1	4	1	1	1	1	1	1	1	1	1	2	2
2	3	2	1	4	1	1	1	2	2	2	2	2	1	2	3
1	4	2	1	4	1	1	1	1	1	1	1	1	1	1	4
2	3	2	1	1	2	1	1	1	1	1	1	1	1	1	2
2	1	1	1	6	1	1	1	1	1	1	1	1	1	1	1
1	1	1	2	6	1	1	1	1	1	1	1	1	1	1	2
2	4	2	1	3	2	1	1	1	1	1	1	1	2	1	2
2	3	2	1	3	2	1	2	2	1	1	1	1	1	2	2
2	5	2	1	2	1	1	1	1	1	1	1	1	1	1	1
2	3	2	1	1	1	1	1	1	1	1	1	1	1	1	1
2	5	2	1	2	2	2	1	1	1	1	1	1	1	1	3
2	2	2	1	1	2	2	1	1	1	1	1	1	1	1	4
2	2	1	1	1	2	1	1	1	1	1	1	1	1	1	2
2	2	2	2	1	2	1	3	3	2	2	2	2	2	2	1
2	2	2	1	1	2	1	1	1	1	1	1	1	1	1	2
1	4	2	1	4	2	1	1	1	1	1	1	1	1	1	2
2	1	2	1	1	2	1	1	1	1	1	1	1	1	1	2
2	1	1	2	1	2	1	1	1	1	1	1	1	1	1	1
2	3	2	1	5	2	1	1	1	1	1	1	1	1	1	1
1	5	2	1	4	1	1	2	1	1	1	1	1	1	2	2
2	2	2	1	1	2	2	1	1	1	1	1	1	1	1	2
2	3	2	1	3	2	2	1	1	2	2	2	1	1	1	2
1	2	2	2	1	3	1	1	1	1	1	1	1	1	1	2
2	4	2	1	2	2	1	1	1	1	1	1	1	1	1	2
1	2	2	1	3	2	1	1	1	1	1	1	1	1	1	1
1	2	2	2	1	3	2	1	1	1	1	1	2	2	1	3
2	3	2	2	1	4	1	1	1	1	1	1	1	1	1	1
2	2	2	2	1	3	1	1	1	1	1	1	1	1	2	2
2	5	2	1	2	1	1	1	1	1	1	1	1	1	1	1
1	2	2	1	1	2	1	1	1	1	1	1	1	1	1	2
2	4	2	1	2	1	1	1	1	1	1	1	1	1	1	2
2	2	2	1	5	2	1	2	2	2	2	2	1	1	2	2
2	2	2	2	1	4	1	1	1	1	1	1	1	1	2	2
2	4	2	1	2	1	1	1	1	1	1	1	1	1	1	2
1	1	1	1	6	1	1	1	2	1	1	1	1	1	1	3
1	1	1	2	6	1	1	2	2	2	2	2	2	2	2	2
1	2	2	2	1	3	1	1	1	1	1	1	1	1	1	2
2	3	2	2	1	3	1	2	2	1	1	1	1	1	2	2
2	2	2	2	1	3	1	1	1	1	1	1	1	2	2	2
2	2	2	2	1	3	1	1	1	1	1	1	1	1	1	1
2	2	3	2	1	3	2	1	1	2	1	1	2	2	2	4
2	2	3	2	1	2	1	3	3	3	2	3	2	2	3	4
1	4	2	1	1	2	1	1	1	1	1	1	1	1	2	2
2	3	2	2	1	2	1	1	1	1	1	1	1	1	1	2
1	2	2	2	1	4	1	1	1	1	1	1	1	1	1	2
1	3	2	2	1	4	1	1	1	1	1	1	1	1	1	3
1	3	2	1	3	2	1	1	2	1	1	1	1	1	1	1
2	3	2	2	1	3	1	1	1	1	1	1	1	1	1	1
2	4	2	1	1	2	1	2	2	1	1	1	1	1	2	2
2	3	2	1	3	2	1	3	3	3	3	3	3	3	3	2
2	3	2	1	5	1	1	1	1	1	1	1	1	1	1	1
2	2	2	2	1	4	1	1	1	1	1	1	1	1	3	1
2	2	2	2	1	3	2	1	1	1	1	1	1	1	1	3
2	2	1	2	1	3	1	3	2	2	2	2	2	2	2	2
1	1	1	2	6	1	1	2	2	2	2	2	1	2	2	2
2	2	2	1	5	1	2	2	1	1	1	1	1	1	1	2
1	2	2	2	1	2	1	3	3	3	2	2	2	2	3	1
1	3	2	1	1	3	2	3	3	3	2	3	2	3	3	1
2	2	4	1	1	3	2	1	1	2	2	2	1	1	2	4
2	3	2	1	1	3	1	2	2	2	1	1	1	2	3	2
2	1	2	2	1	2	1	3	3	3	3	2	2	3	2	3
2	3	2	2	1	3	1	2	3	2	2	2	2	2	2	2
2	3	2	2	1	3	2	2	1	1	1	1	1	1	2	2
2	3	2	2	1	4	1	2	2	3	3	3	3	3	2	1
1	5	2	1	1	2	1	1	1	1	1	1	1	1	1	1
1	3	2	2	1	2	1	1	1	1	1	1	1	1	1	2
2	3	2	2	1	4	1	1	1	1	1	1	1	1	1	2
2	2	2	1	3	1	2	1	2	3	2	3	3	3	3	1
2	2	2	1	3	4	1	2	2	2	2	2	2	2	2	1
2	3	2	1	1	3	1	1	1	1	1	1	1	1	2	2
2	4	2	1	4	1	1	1	1	1	1	1	1	1	1	1
2	2	2	2	1	3	1	1	2	1	1	1	1	1	2	2
1	2	2	1	3	4	1	2	2	2	2	2	2	2	2	1
2	2	2	2	1	3	1	1	1	1	1	1	1	1	1	2
1	4	2	1	4	4	1	3	3	3	2	2	2	3	3	1
2	3	2	2	1	2	1	2	2	2	2	2	1	1	2	2
2	3	2	1	1	2	2	1	1	1	1	1	1	1	1	1
2	4	2	1	3	2	1	2	2	2	2	2	1	1	2	1
2	3	2	2	1	3	1	1	1	1	1	1	2	1	2	2
2	4	2	1	3	2	1	2	2	2	2	2	2	2	2	3
2	2	2	1	1	2	1	1	1	1	1	1	1	1	2	2
2	2	2	1	5	2	1	2	1	1	1	1	1	1	1	2
2	3	2	1	5	2	1	2	2	2	2	2	1	1	2	2
2	2	2	1	5	3	1	1	1	1	1	1	1	1	1	2
2	4	2	1	3	1	1	2	2	2	2	2	2	2	2	1
2	5	2	1	2	2	1	2	2	2	2	2	2	2	2	1
2	4	2	1	3	2	1	2	2	2	2	2	2	2	2	1
1	3	2	1	1	3	1	1	1	1	1	1	1	1	1	2
1	3	2	2	1	3	1	1	1	1	1	1	1	1	1	1
2	4	2	1	2	2	1	2	2	2	2	2	2	2	2	1
2	1	1	2	1	2	1	2	1	1	1	1	1	1	2	1
1	2	1	2	1	2	1	1	2	2	1	1	1	1	1	1
2	2	2	2	1	2	1	2	2	2	1	2	2	2	1	4
2	2	2	2	1	2	1	1	1	1	1	1	1	1	1	1
2	5	2	1	2	1	1	1	1	1	1	1	1	1	1	1
1	4	2	1	1	2	1	1	1	1	1	1	1	1	1	1
2	4	2	1	2	1	1	1	1	1	1	1	1	1	1	1
2	4	2	1	1	2	1	1	1	1	1	1	1	1	1	2
2	5	2	1	2	1	1	1	1	1	1	1	1	1	1	1
2	4	2	2	1	2	1	1	1	1	1	1	1	1	1	1
2	2	2	1	1	2	2	2	2	2	2	2	2	2	2	1
2	4	2	1	2	2	2	1	1	1	1	1	1	1	3	2
2	3	2	1	1	2	2	1	1	1	1	1	1	1	1	1
2	2	2	1	1	2	2	2	2	2	1	1	1	1	1	2
2	4	2	1	3	2	2	3	3	3	3	3	3	3	2	1
2	5	2	1	2	2	1	2	2	2	2	2	2	2	2	2
2	2	2	1	1	2	2	1	1	1	1	1	1	1	1	3
2	3	2	2	1	4	1	1	1	1	1	1	1	1	1	1
2	2	2	2	5	1	2	1	1	1	1	1	1	1	3	2
2	4	2	1	2	1	1	2	2	2	2	1	1	1	2	2
2	3	2	2	3	2	2	2	2	2	2	2	1	1	2	3
2	1	1	1	1	1	1	1	1	1	1	1	1	1	2	4
2	3	2	2	1	2	1	2	2	2	2	2	1	2	1	3
2	2	1	1	1	3	1	1	2	2	1	1	1	2	1	2
2	1	2	1	1	2	2	1	1	1	1	1	1	1	2	1
2	2	1	1	1	2	2	2	1	1	1	1	1	1	3	3
2	2	2	2	1	2	1	1	1	1	1	1	1	1	1	2
2	1	2	1	1	2	1	1	1	1	1	1	1	1	1	3
2	1	1	1	1	2	2	1	1	1	1	1	1	1	3	2
2	3	2	1	1	2	1	3	2	2	1	2	1	3	1	1
1	3	2	2	1	2	1	1	1	1	1	1	1	1	1	1
2	3	2	1	1	2	1	2	1	2	1	1	1	1	1	2
2	5	4	1	2	2	1	1	1	1	1	1	1	1	1	1
2	2	2	2	1	3	1	1	1	1	1	1	1	1	1	2
2	2	3	2	1	2	2	1	1	1	1	1	1	1	1	1
2	1	1	2	1	2	1	1	1	1	1	1	1	1	1	2
2	4	2	1	1	2	1	1	1	1	1	1	1	1	1	3
2	3	2	2	1	2	1	1	1	1	1	1	1	1	1	2
1	4	2	2	1	3	1	2	1	2	1	1	1	1	2	2
2	1	1	1	1	3	1	1	1	1	1	1	1	1	1	2
1	1	1	2	1	2	1	1	1	1	1	1	1	1	1	1
2	2	2	2	1	2	1	1	1	1	1	1	1	1	1	1
2	4	2	2	1	3	1	1	1	1	1	1	1	1	1	2
2	3	2	2	1	3	1	1	1	1	1	1	1	1	1	2
2	5	2	1	2	2	1	1	1	1	1	1	1	1	1	2
1	3	3	2	3	3	2	3	3	2	2	2	2	2	2	1
1	2	1	2	1	2	2	1	2	2	2	2	2	2	2	2
2	2	2	1	3	3	1	2	1	1	1	1	1	1	2	3
1	5	2	1	1	3	1	2	2	2	1	1	1	1	2	1
1	3	2	1	3	4	1	2	1	1	1	1	1	1	1	2
2	5	2	1	2	3	1	1	1	1	2	1	1	1	1	1
2	5	2	1	2	2	1	1	2	1	1	1	1	1	1	1
2	5	2	1	2	3	1	1	1	1	1	1	1	1	1	1
1	2	1	1	1	1	1	1	1	1	1	1	1	1	1	1
1	4	2	1	3	2	1	1	1	1	1	1	1	1	2	2
2	5	2	1	2	2	1	1	1	1	1	1	1	1	1	1
2	2	2	2	1	2	1	1	1	1	1	1	1	1	1	1
2	5	2	1	2	2	2	3	3	3	2	2	2	2	2	2
2	5	2	1	2	2	2	2	1	1	1	1	1	1	1	2
1	2	1	1	3	4	2	1	1	1	1	1	1	1	1	2
2	5	2	1	2	2	1	3	1	1	1	1	1	1	1	4
2	5	2	1	2	2	2	3	3	2	2	2	2	2	2	1
2	5	2	1	2	2	1	1	1	1	1	1	1	2	1	1
1	3	2	1	1	2	2	2	2	2	2	2	2	2	2	1
2	5	2	1	2	2	2	3	2	2	2	2	2	2	2	1
2	2	2	1	1	3	1	1	1	1	1	1	1	1	1	2
1	3	2	2	1	2	2	1	1	1	1	1	1	1	1	1
2	4	2	2	1	3	1	1	1	1	1	1	1	1	2	1
1	1	1	2	6	2	2	2	1	1	1	1	1	1	1	1
1	3	2	1	3	2	1	1	1	1	1	1	1	1	1	1
2	5	2	1	2	2	1	2	2	2	2	2	1	1	2	4
2	1	1	2	1	3	1	1	1	1	1	1	1	1	1	1
2	2	2	2	1	2	1	1	1	2	1	1	1	1	1	2
2	2	1	2	1	2	2	1	1	1	1	1	1	1	1	2
1	3	2	2	1	2	2	3	3	3	3	3	3	3	3	2
2	4	3	1	1	2	1	1	3	2	2	2	1	1	2	2
2	3	2	2	1	3	1	1	1	1	1	1	1	1	1	3
2	4	2	1	1	2	1	1	1	1	1	1	1	1	1	1
2	4	2	1	1	3	2	1	1	1	1	1	1	1	1	2
2	2	2	2	1	2	1	1	1	1	1	1	1	1	1	1
2	4	2	1	1	2	2	3	3	3	3	3	2	3	3	4
2	1	1	2	1	2	1	1	1	1	1	1	1	1	1	2
2	3	2	2	1	2	2	1	1	1	1	1	1	1	1	4
2	3	2	1	1	2	1	1	2	2	2	2	1	1	1	2
2	3	2	2	1	2	2	2	2	1	1	2	1	1	1	1
2	2	2	1	1	2	2	2	3	2	3	2	2	2	3	2
2	2	2	2	1	2	1	1	1	1	1	1	1	1	1	2
2	1	2	2	1	2	2	1	1	1	1	1	1	1	1	3
2	4	2	1	1	3	1	1	1	1	1	1	1	1	1	3
2	3	2	2	1	2	1	1	1	1	1	1	1	1	1	1
2	2	2	2	1	2	2	1	1	1	1	1	1	1	1	1
2	4	2	1	1	2	1	3	3	2	1	3	1	1	3	1
2	3	1	1	1	2	1	1	2	2	2	2	2	2	2	2
2	3	2	2	1	2	1	1	1	1	1	1	1	1	1	2
2	2	2	2	1	2	1	1	1	2	2	2	2	1	1	1
2	3	2	2	1	2	1	1	1	1	1	1	1	1	1	1
2	1	1	2	1	2	1	1	1	1	1	1	1	1	1	2
2	2	1	2	1	2	1	1	1	1	1	1	1	1	1	3
1	5	2	2	2	4	1	1	2	1	2	2	2	2	2	1
1	3	2	1	1	2	1	1	1	1	1	1	1	1	1	1
1	4	3	1	1	2	1	1	1	1	1	1	1	1	2	3
2	3	2	1	1	3	2	2	1	1	1	1	1	1	2	2
1	3	2	1	1	2	1	1	1	1	1	1	1	1	1	2
1	3	2	1	1	2	1	1	1	1	1	1	1	1	1	1
2	2	1	2	3	3	2	1	1	1	1	1	1	1	1	2
1	4	3	1	1	3	1	3	3	3	2	2	2	2	2	3
1	3	2	2	1	2	1	1	1	1	1	1	1	1	1	2
1	4	2	1	1	3	1	1	1	1	1	1	1	1	1	2
1	3	2	2	1	2	1	1	1	1	1	1	1	1	1	1
1	4	2	2	1	3	1	1	1	1	1	1	1	1	1	1
1	4	2	2	1	2	1	2	2	2	2	2	2	2	2	4
1	3	2	1	1	2	1	1	2	1	1	1	1	1	1	1
1	2	1	2	1	4	1	1	1	1	1	1	1	1	1	1
2	2	2	2	1	4	2	1	1	1	1	1	1	1	1	4
2	3	2	1	5	1	2	1	1	1	1	1	1	1	1	1
1	2	2	1	3	1	1	1	1	1	1	1	1	1	1	2
1	3	2	2	1	4	1	1	1	1	1	1	1	1	1	2
2	1	1	1	6	1	1	1	1	1	1	1	1	1	1	2
2	4	2	2	1	3	1	3	3	1	1	1	1	1	1	2
2	3	2	1	3	1	1	1	1	1	1	1	1	1	1	2
2	4	2	2	1	2	1	1	1	1	1	1	1	1	2	1
1	3	2	2	1	3	1	1	1	1	1	1	1	1	1	1
1	5	2	2	1	4	2	1	1	1	1	1	1	1	1	1
2	4	2	1	1	2	1	3	3	2	2	2	2	2	3	2
1	4	2	2	1	2	1	2	2	2	2	2	2	2	2	2
2	3	2	1	1	2	1	3	2	2	2	2	2	2	2	2
2	2	2	1	5	2	1	1	2	1	1	1	1	1	3	3
1	5	2	1	1	1	1	1	1	1	1	1	1	1	1	4
2	3	2	2	1	2	1	1	1	1	1	1	1	1	1	2
2	3	2	1	1	4	1	1	1	1	1	1	1	1	1	2
2	3	2	1	1	4	2	2	3	2	2	2	2	2	3	3
2	3	2	1	1	2	1	1	1	1	1	1	1	1	2	3
2	4	2	2	1	2	1	3	2	2	1	2	1	1	2	2
1	3	2	2	1	2	2	3	3	3	3	3	1	1	3	4
2	3	2	2	1	3	1	1	1	1	1	1	1	1	1	1
2	4	2	1	1	2	2	1	1	1	1	1	1	1	2	2
2	5	2	1	2	3	1	1	1	1	1	1	1	1	1	1
1	3	2	1	1	2	2	1	1	1	1	1	1	1	1	4
2	4	2	2	1	4	2	1	1	1	1	1	1	1	1	2
2	1	1	2	1	2	1	3	3	2	2	2	2	2	2	2
1	1	1	1	1	2	1	3	2	2	2	2	1	1	2	2
2	4	2	1	1	4	2	1	1	1	1	1	1	1	2	2
2	2	2	2	1	2	2	2	1	2	1	2	1	2	2	1
2	2	2	1	1	2	1	2	2	2	2	2	2	2	2	3
2	2	1	1	1	2	1	3	2	2	2	2	2	2	2	1
1	3	2	1	1	3	1	3	3	2	2	2	2	2	2	2
1	5	2	1	2	4	1	1	2	1	1	2	1	1	1	1
2	1	1	1	6	1	2	2	2	2	2	2	2	2	2	4
2	4	2	2	1	3	1	1	1	2	2	2	2	2	2	2
1	1	1	1	6	1	2	1	1	1	1	1	1	1	1	1
1	5	2	1	5	1	1	2	2	2	2	2	3	2	3	2
1	5	4	1	2	2	1	1	1	1	1	1	1	1	2	2
2	2	2	2	3	2	2	1	1	1	1	1	1	1	1	1
1	5	2	1	3	2	1	1	1	2	1	1	1	1	2	1
2	1	1	1	6	1	1	2	2	2	2	2	2	2	2	1
1	3	2	2	1	4	1	1	1	1	1	1	1	1	1	1
1	3	2	2	1	4	1	1	1	1	1	1	1	1	1	1
2	3	2	2	1	3	1	1	1	1	1	1	2	1	1	2
2	2	2	1	1	2	2	1	1	1	1	1	1	1	1	1
2	2	1	2	3	2	1	1	1	1	1	1	1	1	1	2
2	2	1	2	1	3	1	1	2	2	2	2	2	2	2	1
2	1	1	2	1	2	1	1	1	1	1	1	1	1	1	2
2	1	1	2	1	1	1	1	1	1	1	1	1	1	1	2
2	3	2	1	1	2	2	2	2	2	2	2	2	2	2	1
2	3	2	1	1	1	2	1	1	1	1	1	1	1	1	1
2	2	2	1	1	2	1	1	1	1	1	1	1	1	1	3
2	2	1	2	1	1	2	1	1	1	1	1	1	1	1	2
2	2	2	1	1	3	1	1	1	1	1	2	1	1	1	2
2	2	1	2	3	2	1	2	2	2	2	2	2	2	2	1
2	1	1	1	1	2	2	1	1	1	1	1	1	1	1	2
2	2	2	2	1	2	1	1	1	1	1	1	1	1	1	2
2	5	2	1	2	3	1	1	1	1	1	1	1	1	1	1
1	1	1	1	1	2	1	1	1	1	1	1	1	1	1	2
2	3	2	1	1	2	1	1	1	1	1	1	1	1	1	2
2	1	1	2	1	1	1	2	2	2	2	2	2	2	2	4
1	1	1	1	1	1	2	2	2	2	2	2	2	2	2	3
2	2	2	2	1	2	1	1	1	1	1	1	1	1	1	1
2	5	2	2	1	1	2	1	1	1	1	1	1	1	1	1
2	1	1	1	1	1	2	2	2	1	1	1	1	1	1	1
2	3	2	2	1	3	1	1	1	1	1	1	1	1	1	2
2	2	1	1	1	2	1	1	1	2	1	2	1	1	1	1
2	3	2	2	1	3	1	2	2	1	1	2	2	2	2	2
2	5	2	1	2	1	1	1	1	1	2	2	1	2	2	1
2	3	1	2	1	3	2	1	1	1	1	1	1	1	1	2
2	2	2	2	1	2	1	1	1	1	1	1	1	1	1	1
2	3	2	2	1	3	1	2	2	2	2	2	2	2	2	1
2	2	2	2	1	3	1	2	1	1	1	1	1	1	1	1
2	2	1	2	1	2	1	1	1	1	1	1	1	1	1	2
1	3	2	2	1	3	2	1	1	1	1	1	1	1	1	2
2	2	2	2	1	2	1	1	2	2	1	1	1	1	2	2
2	4	2	2	1	2	1	1	1	1	1	1	1	1	2	1
2	5	2	1	2	2	1	1	1	1	1	1	1	1	1	2
1	1	1	1	1	2	1	1	1	1	1	1	1	1	1	2
2	4	2	1	1	3	1	1	1	1	1	1	1	1	1	3
1	4	2	2	1	3	1	1	1	1	1	1	1	1	1	2
2	4	2	2	2	3	1	3	3	3	3	3	3	3	2	2
2	2	1	1	1	2	1	2	2	2	2	2	2	2	2	2
1	2	2	2	1	3	1	1	1	2	2	1	1	1	1	2
2	5	2	1	2	3	1	1	2	2	2	2	2	1	1	2
1	5	2	2	3	3	1	1	2	2	2	2	2	2	2	2
2	2	1	2	1	2	1	2	2	2	2	2	2	3	2	1
2	1	1	2	1	2	2	1	1	1	1	1	1	1	1	1
2	2	2	1	1	2	1	2	2	2	2	2	2	2	2	2
2	1	2	1	5	2	1	2	1	1	1	1	1	2	1	4
1	5	2	2	2	2	2	2	3	3	3	2	2	2	3	3
2	1	1	1	1	2	2	3	3	1	1	2	1	1	3	2
2	2	2	1	1	2	1	1	1	1	1	1	1	1	1	2
2	2	2	1	1	2	1	1	1	1	1	1	1	1	1	1
1	2	1	2	1	2	1	1	1	1	1	1	1	1	1	1
2	2	2	2	1	3	1	2	2	2	2	2	2	2	2	3
2	1	1	2	1	3	2	2	2	1	1	1	1	1	2	1
2	2	2	2	1	4	2	2	3	2	2	3	2	3	3	4
2	2	1	2	1	2	2	3	3	2	2	3	1	2	2	3
2	5	2	1	2	2	1	1	1	1	1	1	1	1	1	2
2	3	2	2	1	2	1	1	1	2	2	2	2	2	3	2
2	3	2	1	4	3	1	2	2	2	2	3	2	3	2	4
2	4	2	1	3	4	1	2	2	2	2	2	2	2	2	1
2	4	2	1	2	2	1	1	1	1	1	1	1	1	1	3
2	2	2	2	1	2	1	2	2	1	1	1	1	1	1	1
2	5	3	1	2	2	1	1	2	2	2	1	1	2	2	2
1	1	1	1	6	1	1	1	1	1	1	1	1	1	1	3
1	2	1	2	1	3	1	1	1	1	1	1	1	1	1	2
1	1	1	1	6	1	1	1	1	1	1	1	1	1	1	1
2	2	1	2	3	2	1	2	2	2	2	2	3	3	3	2
1	3	1	2	3	2	1	2	2	2	2	2	2	2	2	2
2	3	2	1	3	3	1	1	1	1	1	1	1	1	1	1
2	2	2	1	1	2	1	1	1	1	1	1	1	1	1	2
2	2	2	2	1	2	1	1	1	1	2	1	1	1	1	2
1	1	1	2	1	2	1	1	1	1	1	1	1	1	2	2
2	2	2	1	1	3	2	2	2	2	2	2	2	2	3	2
2	2	2	2	1	2	2	1	2	2	3	2	2	3	3	2
1	5	2	1	2	1	1	1	1	1	1	1	1	1	1	2
1	2	1	2	1	3	1	1	1	1	1	1	1	1	1	2
1	5	2	1	2	1	1	1	1	1	1	1	1	1	1	2
2	5	2	1	2	1	1	1	1	1	1	1	1	1	1	2
2	2	2	2	1	4	1	1	1	1	1	2	1	1	1	3
1	5	2	1	2	2	1	1	1	1	1	1	1	1	1	2
2	5	2	1	2	2	1	1	1	2	1	2	2	1	2	2
1	5	2	2	2	2	1	1	2	2	1	1	1	2	1	3
1	4	2	1	1	3	1	1	1	1	1	1	1	2	1	1
2	5	4	1	2	2	1	1	1	1	1	1	1	1	2	2
1	3	2	2	1	3	1	1	1	1	1	1	1	1	1	2
2	3	2	2	1	2	1	1	1	1	1	1	1	1	1	1
2	2	1	2	6	1	2	2	2	2	2	2	2	2	2	1
1	3	2	2	1	3	1	1	1	1	1	1	1	1	1	2
2	5	2	1	2	2	1	1	1	1	1	1	1	1	1	2
2	2	2	2	1	4	2	1	1	1	1	1	1	1	1	1
2	3	2	2	1	3	1	1	3	3	1	1	1	1	3	1
2	2	2	2	3	3	1	1	1	1	1	1	1	1	2	1
2	2	2	2	1	3	1	1	1	1	1	1	1	1	1	3
2	4	2	2	1	3	2	3	3	3	3	3	3	3	2	3
2	4	2	1	1	3	2	3	3	2	2	2	2	2	3	2
2	4	2	2	1	3	1	2	1	1	1	1	1	1	1	1
2	4	2	1	1	2	1	1	2	2	2	2	3	3	3	2
2	2	2	2	1	3	2	3	3	3	3	3	2	3	3	3
2	2	1	1	1	2	1	1	1	1	1	1	1	1	2	2
2	2	1	1	1	1	1	2	2	2	2	2	2	2	2	3
2	2	1	2	1	3	2	1	3	3	3	3	3	2	2	1
1	2	2	2	1	2	2	3	3	3	3	3	3	3	3	1
2	2	2	1	1	2	1	1	1	1	1	1	1	1	1	3
2	3	3	2	3	3	1	1	1	1	1	1	1	1	1	2
1	5	2	1	1	2	1	2	3	3	3	3	3	3	3	3
2	4	2	2	1	2	2	3	3	3	3	3	3	3	3	1
1	5	2	1	2	3	1	1	1	2	2	1	1	1	2	1
1	3	2	1	1	2	1	1	1	1	1	1	1	1	1	2
2	3	1	1	1	2	1	2	2	3	3	3	3	3	2	2
2	1	1	1	6	1	1	1	1	1	1	1	1	1	1	1
2	5	2	2	2	3	1	1	1	1	1	1	1	1	1	2
2	3	2	2	1	3	1	1	1	1	1	1	1	1	1	2
2	4	2	1	1	2	2	3	3	3	2	2	2	2	3	3
2	2	2	2	1	3	1	1	1	1	1	1	1	1	1	2
2	2	2	2	1	2	1	1	1	1	1	1	1	1	1	1
2	2	1	1	1	2	1	1	1	1	1	1	1	1	1	1
2	2	1	2	1	2	1	1	3	2	2	2	1	1	1	2
2	3	2	2	1	3	1	2	3	2	2	2	2	2	2	2
2	3	2	1	3	2	1	1	1	1	1	1	1	1	1	1
1	2	1	2	1	2	1	1	1	1	1	1	1	1	1	2
1	2	1	2	3	2	2	2	2	2	2	2	2	2	2	2
2	5	2	2	2	3	1	2	2	2	2	2	2	2	2	2
1	2	1	1	1	3	1	1	2	2	2	2	2	2	2	1
2	2	2	2	1	3	1	2	2	2	2	1	2	2	1	4
2	1	1	2	1	2	1	3	3	3	3	3	3	3	3	1
2	5	2	1	2	3	2	3	3	2	2	3	2	3	3	3
1	2	2	2	3	4	1	1	1	1	1	2	1	2	2	3
2	2	2	2	3	2	1	1	1	1	1	1	1	1	1	3
2	1	1	2	6	1	2	3	3	3	3	3	3	3	3	2
2	3	2	1	1	2	1	3	3	2	2	2	2	2	2	2
2	3	2	1	1	2	1	1	3	3	3	2	1	1	3	2
2	3	2	1	1	3	1	2	2	2	2	2	2	2	2	1
2	2	2	2	1	3	1	1	1	1	1	1	1	1	1	2
1	2	2	2	1	4	1	1	1	1	1	1	1	1	1	2
2	1	2	1	3	2	2	2	2	2	2	2	2	2	2	1
1	3	2	2	1	3	1	1	1	1	1	1	1	1	1	1
2	3	2	1	1	2	1	2	2	2	2	2	2	2	2	1
2	2	2	2	5	1	2	1	1	1	1	1	1	1	1	2
2	5	4	1	2	2	1	2	2	2	2	2	2	2	2	2
2	2	1	2	1	2	1	1	1	1	1	1	1	1	1	1
2	2	2	2	5	4	2	1	1	1	1	1	1	1	1	1
1	2	2	2	3	4	1	1	1	1	1	1	1	1	1	1
2	2	2	2	5	4	1	1	1	1	1	1	1	1	1	1
1	2	1	2	1	3	1	1	1	1	1	1	1	1	1	1
2	3	2	2	1	3	1	1	1	1	1	1	2	2	2	2
2	5	2	1	2	2	1	2	2	3	2	2	2	2	2	2
1	5	2	1	2	1	1	2	2	2	2	2	2	2	2	1
1	2	1	2	1	3	2	1	1	1	1	1	1	1	1	2
2	4	2	1	2	2	1	2	1	1	1	1	1	1	1	2
1	4	2	2	1	2	2	1	2	2	2	2	2	2	2	3
2	2	2	2	1	4	2	2	2	2	2	2	2	2	2	3
2	2	2	1	5	1	1	1	1	1	1	1	1	1	1	1
1	2	2	2	1	4	1	1	1	1	1	1	1	1	2	1
2	3	2	2	1	4	2	2	2	2	2	2	2	2	2	1
2	3	2	2	1	4	2	1	1	1	1	1	1	1	1	1
1	3	2	1	3	3	2	2	2	2	2	1	1	2	2	1
2	2	2	2	1	2	2	2	2	2	2	2	2	2	2	1
2	2	2	2	1	3	2	2	1	1	1	1	1	1	2	2
1	2	2	1	3	4	2	2	1	1	1	2	1	1	1	2
2	3	2	2	1	3	1	1	1	1	1	1	1	1	1	1
1	2	1	1	3	2	1	2	3	3	3	2	2	2	3	2
2	2	2	2	1	3	1	1	1	1	1	1	1	1	1	3
1	1	1	2	1	4	2	2	2	2	2	2	2	2	2	3
2	2	2	2	1	2	1	1	1	1	1	1	1	1	1	2
2	3	2	2	1	3	2	1	1	1	1	1	1	1	3	1
2	2	2	2	1	2	1	1	1	1	1	1	1	1	1	1
2	2	1	2	1	2	1	1	1	1	1	1	1	1	1	1
2	3	2	2	1	2	1	1	1	1	1	1	1	1	1	1
2	3	2	1	1	3	1	1	1	1	1	1	1	1	1	1
2	3	2	1	1	2	1	1	1	1	1	1	1	1	1	1
2	4	2	1	1	2	1	1	1	1	1	1	1	1	1	2
2	2	2	2	1	1	1	2	2	1	1	1	1	1	1	3
2	3	2	1	1	2	2	1	1	1	1	2	1	2	2	2
2	2	2	2	1	2	1	1	1	1	1	1	1	1	1	1
2	1	1	2	1	2	1	1	1	1	1	1	1	1	1	2
2	5	2	1	2	2	2	2	1	1	1	1	1	1	1	4
2	2	2	1	1	2	1	1	1	1	1	1	1	1	1	1
1	4	2	2	1	3	2	1	1	1	1	1	1	1	1	3
2	5	2	1	2	2	2	1	1	1	1	2	1	1	1	2
1	3	2	2	1	3	1	1	1	1	1	1	1	1	1	2
1	2	2	2	3	4	1	2	2	2	1	2	2	2	2	2
1	2	2	2	3	4	2	1	1	1	1	1	1	1	1	1
2	3	2	2	1	2	1	1	1	1	1	1	1	1	1	1
2	2	2	2	1	1	2	3	2	2	2	2	2	2	1	2
2	2	2	1	3	4	1	1	1	1	1	1	1	1	1	3
2	4	2	1	1	3	1	1	1	1	1	1	1	1	1	2
2	2	2	1	1	2	1	2	2	2	2	2	2	2	2	3
2	4	2	1	3	2	1	1	1	1	1	1	1	1	1	1
2	2	2	2	1	4	2	1	1	2	2	3	1	2	2	3
2	4	2	2	1	3	1	2	2	2	1	1	1	1	2	3
2	2	2	1	1	4	2	3	2	2	2	3	2	2	2	2
2	3	2	2	1	4	1	2	2	2	2	2	2	2	2	1
1	2	1	2	1	3	2	2	2	2	2	2	2	2	2	1
1	2	2	2	1	4	1	2	2	2	3	2	2	3	3	1
2	1	2	2	1	3	1	3	2	3	2	3	3	3	3	1
2	2	2	2	5	1	1	3	2	2	2	1	1	1	3	1
2	4	3	2	1	3	1	1	1	1	1	1	1	1	1	2
1	2	2	2	1	3	1	1	1	1	1	1	1	1	1	1
2	1	1	1	1	2	1	2	3	2	2	2	3	2	2	3
2	2	1	2	3	2	1	1	1	1	1	1	1	1	1	1
1	4	3	1	1	2	1	2	2	2	2	2	1	2	2	2
1	2	1	2	1	3	2	2	2	1	1	2	1	1	2	2
2	2	2	1	3	2	1	1	1	1	1	1	1	1	1	4
2	2	2	2	3	3	1	1	1	1	1	1	1	1	1	3
2	2	2	2	3	3	1	1	1	1	1	1	1	1	1	2
2	3	2	2	1	3	1	1	1	1	1	1	1	1	1	1
2	2	2	2	1	2	2	1	1	1	1	1	1	1	1	2
2	3	2	2	3	2	1	1	1	1	1	1	1	1	1	2
2	2	2	2	1	3	2	1	1	1	1	1	1	1	2	2
2	1	1	1	6	1	1	1	1	1	1	1	1	1	1	1
2	1	1	1	6	1	1	1	1	1	1	1	1	1	1	1
1	2	1	2	3	4	1	3	2	2	2	2	2	2	2	1
1	2	2	2	1	4	1	1	1	1	1	1	1	1	1	2
2	3	2	1	3	2	2	3	2	3	2	2	2	2	2	1
1	2	2	1	1	4	1	1	1	1	1	1	1	1	1	1
2	2	2	1	1	4	2	2	2	2	2	2	2	2	2	1
2	1	1	2	6	1	1	1	1	1	1	1	1	1	1	4
2	2	1	2	1	2	1	3	2	3	3	3	3	3	3	2
2	2	2	2	1	2	2	2	2	2	2	2	2	2	2	2
2	3	2	1	1	2	1	2	2	1	1	2	1	1	2	3
2	2	2	1	1	2	1	1	2	2	1	1	1	1	1	3
2	3	2	2	1	3	1	1	1	1	1	1	1	1	1	1
2	2	2	1	3	4	1	1	1	1	1	1	1	1	1	1
2	3	2	1	1	2	1	1	1	1	1	1	1	1	1	1
1	2	1	1	1	2	1	1	1	1	1	1	1	1	1	1
2	1	2	2	3	3	2	2	2	2	2	2	2	2	2	2
2	3	2	1	1	2	1	2	1	1	1	1	1	1	2	1
2	2	1	2	1	4	1	1	1	1	1	1	1	1	1	1
2	3	2	1	1	2	1	2	1	1	1	1	1	1	1	1
2	1	1	2	6	3	1	1	1	1	1	1	1	1	1	3
2	2	1	2	1	2	1	1	1	1	1	1	1	1	1	1
2	4	2	2	1	3	1	1	1	1	1	1	1	1	1	1
1	3	2	2	1	3	2	2	2	2	2	2	2	2	2	2
1	2	1	1	1	3	1	2	2	2	2	2	2	2	2	1
2	3	2	2	3	3	2	2	2	2	2	2	2	2	2	1
2	2	2	1	1	2	2	2	2	2	2	2	2	2	2	1
2	2	1	2	1	3	2	1	3	2	1	1	1	1	2	1
2	2	2	1	5	1	1	1	1	1	1	1	1	1	1	1
2	2	2	1	1	2	1	1	1	1	1	1	1	1	1	1
1	4	2	1	1	3	1	2	2	2	2	2	2	2	2	1
1	3	2	2	1	3	1	1	1	1	1	1	1	1	1	1
2	1	1	1	3	3	1	2	2	2	2	2	2	2	2	1
1	2	2	2	1	3	1	1	1	1	1	1	1	1	1	1
2	4	2	1	2	2	2	2	2	2	2	2	2	2	2	2
1	3	2	1	1	3	1	1	1	1	1	1	1	1	1	2
2	4	2	1	1	3	1	2	2	2	2	2	2	2	2	1
2	2	2	2	1	3	1	1	1	1	1	1	1	2	2	2
2	1	1	2	1	2	1	1	1	1	1	2	2	2	2	2
1	4	2	2	5	1	1	1	1	1	1	1	1	1	1	1
2	2	2	2	1	2	2	1	1	1	1	1	1	1	1	1
2	5	2	1	2	3	1	1	1	1	1	1	1	1	1	4
1	3	2	1	1	2	2	1	1	1	1	1	1	1	1	2
2	1	1	1	1	2	1	1	1	1	1	1	1	1	1	2
1	5	2	1	2	2	1	1	1	1	1	1	1	1	1	2
2	2	1	1	1	2	1	1	2	2	2	2	2	2	2	3
2	4	2	1	5	1	1	2	1	1	1	2	1	2	1	4
1	5	2	1	2	3	1	1	1	1	1	1	1	1	1	3
2	5	2	1	2	2	1	2	2	2	1	2	1	1	1	2
1	4	2	2	1	2	1	2	2	1	1	2	1	1	2	2
1	2	3	2	1	2	1	1	1	1	1	1	1	1	1	2
2	4	2	1	1	2	1	1	1	1	1	1	1	2	2	2
2	1	1	2	1	3	1	1	1	1	1	1	1	1	1	1
2	5	2	1	2	2	2	3	3	3	2	2	2	2	3	2
2	3	2	2	1	3	1	1	1	1	1	1	1	1	1	1
1	4	2	1	1	3	1	1	1	1	1	1	1	1	1	4
1	4	2	2	1	2	2	2	1	1	1	1	1	1	1	2
2	4	2	2	1	3	1	1	2	2	2	2	2	2	2	2
2	4	2	1	1	2	1	2	2	2	2	2	1	2	2	4
1	4	2	1	1	2	1	1	2	2	2	2	2	2	2	2
1	5	2	1	2	2	1	1	2	1	1	1	1	1	2	2
2	4	2	2	1	2	1	1	1	1	1	1	1	1	1	2
2	5	2	1	2	2	1	1	1	1	1	1	1	1	1	3
1	3	2	2	1	3	1	1	1	1	1	1	1	1	1	2
2	5	2	1	2	2	1	1	2	3	2	3	1	2	3	2
1	4	2	1	1	2	1	2	2	2	2	1	2	2	1	3
2	5	2	1	2	3	2	1	1	1	1	1	1	1	1	1
1	1	1	1	1	1	1	1	1	1	1	1	1	1	1	1
2	5	2	1	2	2	2	1	1	1	1	1	1	1	1	1
2	3	2	1	1	2	2	3	3	3	2	1	1	2	3	2
2	5	2	1	2	3	1	1	2	2	2	2	1	2	1	2
2	3	2	2	1	2	1	1	1	1	1	1	1	1	1	2
2	5	2	2	2	2	1	1	1	1	1	1	1	1	1	3
1	5	2	1	2	2	1	1	1	1	1	1	2	1	1	1
2	3	2	1	1	2	1	2	3	3	2	2	2	2	3	2
2	3	2	2	1	3	1	1	1	1	1	1	1	1	1	3
2	3	2	2	1	2	1	1	1	1	1	1	1	1	1	1
1	1	1	1	1	3	1	1	1	1	1	1	1	1	1	3
2	4	2	1	1	2	1	3	3	3	3	3	2	3	3	2
2	4	2	1	3	4	2	3	3	2	1	2	1	1	2	2
2	2	1	1	4	2	1	3	3	2	2	2	2	2	2	2
2	2	1	2	1	1	1	1	1	1	1	1	1	1	1	2
2	2	1	2	1	2	2	1	1	1	1	1	1	1	2	2
2	2	2	1	1	2	1	2	2	2	2	2	2	2	1	1
1	3	2	2	1	3	1	1	1	1	1	1	1	1	1	2
2	2	2	2	1	2	2	2	2	2	2	2	2	2	2	3
1	3	2	2	1	2	1	2	1	2	2	1	1	1	2	1
2	4	2	1	1	3	2	2	2	2	2	2	2	2	2	4
2	4	2	1	1	3	2	2	1	1	1	1	1	1	1	2
1	2	2	2	1	3	1	1	1	1	1	1	1	1	1	1
2	2	1	2	1	3	1	1	1	1	1	1	1	1	1	2
2	3	2	2	1	3	1	1	1	1	1	1	1	1	1	3
2	4	2	2	1	3	1	1	1	1	1	1	1	1	1	1
1	3	2	2	1	2	1	1	1	1	1	1	1	1	3	1
2	2	2	2	1	4	1	1	1	1	2	2	1	1	1	1
2	2	2	2	1	2	1	1	1	1	1	1	1	1	1	1
2	4	2	1	1	2	1	1	1	1	1	1	1	1	1	1
2	5	2	2	2	3	1	1	1	1	1	1	1	1	1	1
2	1	1	2	1	2	1	2	3	1	1	1	1	1	1	1
2	1	1	2	1	2	2	3	3	3	3	3	3	3	3	2
1	2	2	2	1	2	1	1	1	1	1	1	1	1	2	2
1	3	2	2	1	2	2	3	3	3	3	3	3	3	3	2
1	2	2	2	1	1	1	3	3	3	3	3	3	3	3	1
2	3	2	1	1	4	1	1	1	1	1	1	1	1	1	1
2	2	2	2	4	1	1	1	1	1	1	1	1	1	1	2
2	5	2	1	2	3	1	1	1	2	2	2	2	2	2	2
2	3	2	1	1	3	1	2	2	2	2	2	2	3	3	1
2	3	2	2	1	2	2	1	1	1	1	1	1	1	1	1
1	3	1	2	3	4	1	2	3	2	2	2	2	2	2	1
2	3	2	1	1	2	2	3	3	2	2	3	2	2	3	2
2	5	2	1	2	2	2	1	1	1	1	1	1	1	1	1
1	2	2	1	3	2	2	1	1	1	1	1	1	1	1	1
1	2	2	2	3	3	2	1	1	1	1	1	1	1	1	2
1	3	2	1	1	2	1	1	1	1	1	1	1	1	2	1
2	4	2	1	3	2	2	1	1	2	2	1	1	1	1	2
2	3	2	2	1	3	1	2	1	1	1	1	1	1	1	2
1	2	2	1	3	3	1	2	2	2	2	2	1	1	2	1
2	1	1	1	3	3	1	1	1	1	1	1	1	1	1	1
2	1	1	1	3	2	1	2	2	2	2	2	2	2	2	3
1	5	2	1	2	2	1	2	2	2	2	2	2	2	2	2
2	4	2	1	1	2	2	3	3	1	1	1	1	1	3	2
2	5	2	1	2	2	2	2	2	2	2	2	2	1	3	3
1	3	2	2	1	4	2	1	3	2	1	2	1	1	3	2
1	2	1	1	3	4	2	1	1	1	1	1	1	1	1	1
2	3	2	2	3	4	1	1	1	1	1	1	1	1	1	1
2	3	1	2	1	2	1	1	1	1	1	1	1	1	2	1
1	3	2	2	1	4	1	1	1	1	1	1	1	1	1	1
1	3	3	2	3	4	1	1	1	1	1	1	1	1	2	2
2	3	4	2	1	4	2	1	1	2	2	1	1	1	2	2
1	3	2	2	1	4	1	1	1	1	1	1	1	1	1	2
1	3	2	2	3	4	2	1	1	1	1	1	1	1	1	4
2	3	2	2	1	3	1	1	1	1	1	1	1	1	1	4
1	3	2	2	1	4	1	2	2	2	2	2	2	2	2	2
1	3	2	2	1	3	1	2	2	2	2	2	2	2	2	1
1	3	2	2	1	4	1	1	1	1	1	1	1	1	1	2
1	3	2	2	1	4	2	1	1	1	1	1	1	1	1	1
1	1	1	1	6	3	1	1	1	1	1	1	1	1	1	3
1	3	2	2	1	3	1	1	1	1	1	1	1	1	1	1
2	2	2	2	1	4	1	1	1	1	1	1	1	1	2	2
2	3	2	2	1	3	1	1	1	1	1	1	1	1	1	2
2	3	2	2	1	4	1	1	1	1	1	1	1	1	1	1
2	2	2	2	3	2	1	1	1	1	1	1	1	1	1	1
2	4	2	1	2	2	1	2	2	1	1	1	1	2	2	1
1	3	2	2	1	3	1	1	1	1	1	1	1	1	1	1
2	3	2	1	1	3	2	3	3	2	2	2	2	2	3	2
2	3	2	2	1	3	1	1	1	1	1	1	1	1	1	1
2	3	2	2	1	4	1	1	1	1	1	1	1	1	1	1
2	3	1	1	1	3	1	1	1	1	1	1	1	1	1	1
2	3	2	2	1	4	1	1	1	1	1	1	1	1	1	1
2	3	2	2	3	2	1	1	1	1	1	1	1	1	2	2
2	4	2	1	1	2	1	1	1	2	1	1	1	1	1	1
1	3	2	2	1	3	1	1	2	2	2	2	1	1	2	1
2	5	2	1	2	2	1	1	1	1	1	1	1	1	1	1
2	3	2	2	1	3	1	1	1	1	1	1	1	1	2	1
2	3	2	1	3	1	1	1	1	2	2	2	1	1	2	1
1	2	1	2	1	2	1	1	1	1	1	1	1	1	1	1
2	2	2	2	1	2	1	1	2	2	2	2	2	1	1	2
2	2	2	1	3	4	2	1	1	1	1	1	1	1	1	1
2	3	2	1	3	3	2	1	1	1	1	2	1	1	2	3
1	1	1	2	6	1	1	2	3	1	2	2	1	1	2	3
2	2	2	1	1	3	1	1	1	1	1	1	2	1	1	2
1	3	2	1	3	3	1	1	1	1	1	1	1	1	1	2
2	4	2	1	2	1	1	1	1	1	1	1	1	1	1	1
2	3	2	1	1	2	2	3	3	3	3	3	3	3	3	3
2	2	2	1	3	2	2	2	2	2	2	2	2	2	2	1
2	2	2	2	1	3	1	3	3	1	1	1	1	1	3	2
2	4	2	1	4	1	2	1	1	1	1	1	1	1	1	4
2	3	2	1	1	2	2	1	1	1	1	1	1	1	1	3
1	2	2	2	1	4	2	1	1	1	1	2	2	2	1	1
2	4	1	1	1	2	1	1	1	2	1	2	1	1	1	2
2	2	2	1	3	3	1	1	1	1	1	1	1	1	1	1
1	2	1	1	1	2	1	1	1	1	1	1	1	1	1	3
2	1	1	1	3	4	1	1	1	1	1	1	1	1	1	2
2	4	2	1	1	3	1	1	1	1	1	1	1	1	1	3
1	4	2	1	1	2	1	1	1	1	1	1	1	1	1	2
2	5	2	1	1	3	1	1	1	1	1	1	2	1	1	4
1	1	1	1	3	3	1	1	2	1	1	1	1	1	1	2
2	3	2	1	1	2	2	2	1	1	1	1	1	1	1	1
1	1	1	1	3	3	2	1	1	1	1	1	1	1	1	3
2	1	1	2	1	2	2	1	1	1	1	1	1	1	1	2
1	1	1	2	1	2	2	1	1	1	1	1	1	1	1	2
1	1	1	1	1	3	2	1	1	1	1	1	1	1	1	2
2	1	1	2	1	4	1	1	1	1	1	1	1	1	1	1
2	4	2	1	1	1	1	1	1	1	1	2	1	2	1	2
2	3	2	1	3	2	1	2	1	1	1	2	1	1	1	2
2	2	2	1	1	2	1	1	1	1	1	1	2	2	2	2
2	3	2	1	1	2	2	1	1	2	1	1	1	1	1	1
1	3	2	1	5	2	2	1	1	1	1	1	1	1	2	1
1	5	2	1	2	2	1	1	1	1	1	1	1	1	1	2
2	5	2	1	1	2	1	1	1	1	1	1	1	1	1	2
1	2	2	1	3	3	1	1	2	1	1	1	1	1	1	2
2	2	2	2	1	2	1	3	2	2	1	2	2	3	2	2
1	2	2	1	3	4	1	1	1	1	1	1	1	1	1	1
1	4	1	1	1	3	1	1	1	1	1	1	1	1	1	1
2	2	1	1	1	3	2	1	1	1	1	1	1	1	1	4
2	2	2	1	1	2	2	3	3	3	3	3	3	3	3	4
2	2	2	2	1	3	2	2	2	2	2	2	3	3	3	1
2	3	4	1	3	2	2	2	2	2	2	2	2	2	2	1
2	3	2	1	4	2	1	1	1	1	1	1	1	1	1	1
2	2	2	2	1	3	2	1	1	1	1	1	1	1	1	1
2	2	2	2	3	3	2	1	1	1	1	1	1	1	1	1
2	3	2	1	1	3	2	2	2	2	1	2	2	2	1	1
1	2	2	2	1	4	1	2	2	2	2	2	2	2	2	4
2	1	2	1	3	2	2	1	1	1	1	1	1	1	1	1
2	2	2	2	3	4	2	2	2	2	2	2	2	2	2	2
2	2	2	2	1	4	2	2	2	3	3	2	2	3	3	2
2	2	2	2	5	2	2	2	2	2	2	2	2	2	3	3
2	1	2	2	1	4	2	1	1	1	1	2	1	1	1	1
1	2	2	2	3	4	1	1	1	1	1	1	1	1	2	2
2	2	2	2	3	4	2	1	1	1	1	1	1	1	1	2
2	2	2	2	1	2	1	1	2	2	1	2	1	2	1	3
2	3	2	1	1	3	1	1	2	2	2	2	2	2	3	3
2	2	1	2	1	2	1	1	1	1	1	1	1	1	1	1
2	1	1	1	1	2	2	3	3	3	2	3	3	3	3	2
1	4	2	2	1	2	1	2	2	2	2	2	2	2	2	2
1	3	2	2	1	3	1	1	1	1	1	1	1	1	1	3
2	2	1	2	1	2	2	1	3	1	1	3	1	1	1	2
1	1	1	1	1	2	1	1	1	1	1	1	1	1	1	1
2	3	2	2	3	3	1	1	1	1	1	1	1	1	2	1
2	2	2	1	1	2	1	1	1	1	1	1	1	1	1	1
2	1	1	2	6	1	2	1	1	1	1	1	1	1	1	1
1	1	1	2	6	1	2	1	1	1	1	1	1	1	1	1
1	2	1	1	1	2	1	1	1	1	1	1	1	1	1	1
1	1	1	1	1	2	1	1	1	1	1	1	1	1	1	1
1	2	1	1	1	2	1	1	1	1	1	1	1	1	1	1
1	2	1	1	1	2	1	1	1	1	1	1	1	1	1	1
1	1	1	1	1	2	1	1	1	1	1	1	1	1	1	1
2	4	2	2	1	2	2	3	3	2	1	2	1	1	2	2
2	3	2	2	1	2	1	2	2	2	1	2	1	1	2	2
1	3	2	2	1	4	1	2	2	2	2	2	2	2	2	1
2	3	2	1	3	1	1	1	1	1	1	1	1	1	1	3
2	4	2	2	1	3	1	3	3	3	2	3	2	2	2	2
2	5	2	2	2	3	1	2	1	1	1	1	1	1	2	1
1	4	2	1	1	2	1	1	1	1	1	1	1	1	1	1
1	2	2	1	4	2	1	1	1	1	1	1	1	1	1	1
1	2	1	1	4	2	1	1	1	1	1	1	1	1	1	1
1	3	2	1	1	2	1	1	1	1	1	1	1	1	1	1
2	1	1	2	6	1	1	1	1	1	1	1	1	1	1	1
2	3	2	1	3	3	1	1	1	1	1	1	1	1	1	1
1	5	2	2	1	3	1	1	1	1	1	1	1	1	1	1
2	4	2	1	1	2	1	1	1	1	1	1	1	1	1	1
2	3	2	1	1	3	1	1	1	1	1	1	1	1	1	1
1	5	2	1	2	2	1	1	1	1	1	1	1	1	1	1
1	5	2	1	3	2	1	1	1	1	1	1	1	1	1	1
2	4	2	1	3	2	1	1	1	1	1	1	1	1	1	2
2	5	2	1	3	2	1	1	1	1	1	1	1	1	1	1
1	4	2	1	3	2	1	1	1	1	1	1	1	1	1	1
2	4	2	1	1	2	1	1	1	1	1	1	1	1	1	2
2	4	2	1	1	2	1	1	1	1	1	1	1	1	1	1
2	3	2	1	1	2	1	1	1	1	1	1	1	1	1	1
2	5	2	1	2	2	1	1	1	1	1	1	1	1	1	2
1	5	2	2	2	2	1	1	1	1	1	1	1	1	1	1
2	1	1	1	1	2	1	1	1	1	1	1	1	1	1	1
2	1	2	1	3	2	1	2	1	1	1	1	1	1	1	2
1	2	2	2	1	3	1	1	1	1	1	1	1	1	1	1
1	5	2	1	1	2	1	1	1	1	1	1	1	1	1	1
1	5	2	1	2	2	1	1	1	1	1	1	1	1	1	1
1	3	2	2	1	2	1	1	1	1	1	1	1	1	1	1
1	3	2	2	1	2	1	1	1	1	1	1	1	1	1	1
2	3	2	2	1	2	1	1	1	1	1	1	1	1	1	1
2	2	2	2	1	2	1	1	1	1	1	1	1	1	1	1
2	2	2	1	1	2	1	1	1	1	1	1	1	1	1	2
2	2	2	2	1	2	1	1	1	1	1	1	1	1	1	1
2	3	3	2	1	2	1	1	1	1	1	1	1	1	1	2
2	2	1	2	1	2	1	1	1	1	1	1	1	1	1	1
1	5	2	1	2	3	1	1	1	1	1	1	1	1	1	1
2	4	2	1	2	2	2	2	3	3	3	3	2	2	2	2
2	2	2	2	1	2	1	3	2	2	1	2	1	1	3	2
2	2	1	2	1	2	1	1	1	1	1	1	1	1	2	1
2	2	2	2	1	2	1	2	2	1	1	1	1	1	1	2
2	3	2	1	1	2	1	1	1	1	1	1	1	1	1	1
2	2	2	2	1	3	1	1	1	1	1	1	1	1	1	2
2	2	2	2	1	2	1	1	1	2	1	1	1	1	1	2
2	3	2	1	3	2	1	1	1	1	1	1	1	1	1	2
2	2	2	2	1	2	2	1	1	1	1	1	1	1	1	1
2	3	2	2	1	3	1	1	1	1	1	1	1	1	2	3
2	2	2	2	1	2	1	1	1	1	1	1	1	1	1	1
2	3	2	2	1	2	2	1	1	1	1	1	1	1	1	1
2	2	1	2	1	2	1	1	1	1	1	1	1	1	1	2
2	4	2	1	3	2	1	2	1	2	1	2	1	2	1	2
2	3	2	1	1	2	1	1	1	1	1	1	1	1	1	1
2	2	2	2	1	2	1	1	2	1	1	2	1	1	1	2
2	3	2	2	1	2	1	1	1	1	1	1	1	1	1	2
1	4	2	1	3	2	1	1	1	1	1	1	1	1	1	2
2	3	2	2	1	2	1	1	1	1	1	1	1	1	1	1
2	4	2	1	1	1	1	1	1	1	1	1	1	1	1	2
2	2	2	2	1	2	1	1	1	1	1	1	1	1	1	4
2	2	1	2	1	2	1	1	1	1	1	1	1	1	1	2
1	3	2	2	1	3	1	1	1	1	1	1	1	1	1	2
1	2	2	1	1	2	2	1	1	1	1	1	1	1	1	2
2	4	4	2	1	2	1	1	1	1	1	1	1	1	2	2
2	3	3	2	1	2	1	2	1	2	1	1	1	1	1	1
2	1	1	2	1	2	1	3	1	1	1	1	1	1	1	2
2	3	2	2	1	3	1	2	1	1	1	2	1	1	2	2
2	2	2	2	1	3	1	1	2	2	1	1	1	1	2	2
2	2	2	1	1	2	1	1	1	1	1	1	1	1	1	1
2	3	2	2	1	3	1	1	1	1	1	1	1	1	1	1
1	5	2	1	1	3	1	1	1	1	1	1	1	1	1	1
1	5	2	1	1	3	1	1	1	1	1	1	1	1	1	1
2	1	2	1	1	2	1	1	1	1	1	1	1	1	1	3
2	2	2	2	1	2	2	3	3	3	1	3	1	1	3	2
2	2	2	1	1	2	1	1	1	1	1	1	1	1	2	1
2	3	2	2	1	2	1	1	1	1	1	1	1	1	1	2
1	2	1	2	1	3	1	1	1	1	1	1	1	1	1	1
2	2	1	2	1	2	1	1	1	1	1	1	1	1	1	2
2	4	2	2	1	3	1	1	1	1	1	1	1	1	1	1
1	1	1	2	1	2	2	1	1	1	1	1	1	1	2	2
1	3	2	2	1	2	1	1	1	1	1	1	1	1	1	2
2	5	2	1	2	1	2	1	2	1	1	1	1	2	1	3
2	3	2	2	1	2	1	1	1	2	2	2	1	1	1	2
2	2	2	2	1	2	1	1	1	1	1	1	1	1	1	2
2	3	2	2	1	2	2	1	1	2	2	1	1	2	2	2
2	4	2	1	1	2	1	1	1	1	1	1	1	2	1	2
2	3	2	2	1	3	1	1	2	2	1	1	1	1	1	2
2	2	2	2	1	2	1	1	1	1	1	1	1	1	2	2
2	2	2	2	1	2	1	1	1	1	1	1	1	1	1	2
2	3	2	2	1	2	1	1	1	1	1	1	1	1	1	2
2	3	4	2	1	3	1	2	1	1	1	1	1	1	1	1
2	3	2	1	1	2	1	1	1	1	1	1	1	1	1	1
2	5	2	1	5	1	1	1	1	1	1	1	1	1	2	3
2	1	1	2	6	1	1	1	1	1	1	1	1	1	1	1
2	2	1	2	1	2	1	1	1	1	1	1	1	1	1	1
2	1	1	2	6	1	1	1	1	1	1	1	1	1	1	2
2	1	1	1	6	1	1	1	1	1	1	1	1	1	1	1
2	1	2	1	1	2	1	1	1	1	1	1	1	1	1	1
2	2	2	2	1	1	2	1	1	1	1	1	1	1	3	4
2	2	2	2	1	3	2	1	1	1	1	1	1	1	1	1
2	4	2	2	1	4	1	1	1	1	1	1	1	1	1	1
2	4	2	2	1	4	1	1	1	1	1	1	1	1	1	1
1	2	2	2	1	4	1	1	1	1	1	1	1	1	1	2
2	1	1	2	6	1	1	1	1	1	1	1	1	1	1	1
2	1	1	2	6	1	1	1	1	1	1	1	1	1	1	2
2	1	1	2	6	1	1	2	2	3	2	1	2	3	2	2
2	1	1	2	6	1	1	2	2	2	2	2	2	2	1	1
1	1	1	2	6	1	1	1	1	1	1	1	1	1	1	1
2	1	1	2	6	2	2	3	2	3	2	2	2	2	2	1
2	1	1	2	6	1	2	2	2	2	2	2	2	2	2	1
2	1	1	2	6	1	1	2	2	2	2	1	1	1	1	1
2	1	1	1	6	1	1	1	1	1	1	1	1	1	1	1
1	2	2	1	5	2	1	1	1	1	1	1	1	1	1	1
2	1	1	2	6	1	1	1	1	1	1	1	1	1	1	1
2	2	2	2	1	2	2	1	1	1	1	1	1	1	1	3
2	2	2	1	3	2	2	2	2	2	2	2	2	2	2	2
1	2	2	2	1	2	1	1	1	1	1	1	1	1	1	2
2	3	2	1	1	2	1	2	2	2	2	2	2	2	2	1
1	1	1	2	6	1	1	1	1	1	1	1	1	1	1	2
2	1	1	2	6	1	1	1	1	2	1	1	1	2	1	1
2	3	3	1	3	2	1	1	1	2	1	1	1	1	2	2
2	1	1	2	6	1	1	1	1	1	2	1	1	2	2	2
2	1	1	2	5	2	2	3	3	3	3	3	3	3	3	2
1	1	1	2	6	1	1	1	1	1	1	1	1	1	1	3
2	1	1	2	6	1	1	2	1	2	2	2	1	1	2	2
2	1	1	2	6	1	1	1	1	1	1	1	1	1	1	1
1	1	1	2	6	1	1	2	2	2	2	2	2	2	2	1
1	2	2	2	1	4	1	1	1	2	2	2	2	2	2	1
1	2	2	2	1	3	2	1	1	1	1	1	1	1	1	1
2	1	1	2	6	1	1	1	1	1	1	1	1	1	1	2
2	2	2	2	1	2	1	1	1	1	1	1	1	1	1	1
1	2	2	2	1	4	2	1	1	1	1	1	1	1	1	3
2	1	1	2	6	1	1	2	2	2	2	2	2	2	2	1
2	1	1	2	6	1	1	2	2	2	2	2	2	2	2	1
2	1	1	2	6	1	1	1	2	2	1	1	1	2	2	1
1	1	1	2	6	1	1	3	2	3	2	3	2	2	1	2
2	1	1	2	6	1	1	1	1	1	1	1	1	1	1	1
1	1	1	2	6	1	1	3	2	2	2	2	2	2	2	2
1	5	2	2	2	4	2	1	2	2	2	1	1	1	2	1
2	2	2	2	1	2	1	3	1	1	1	1	1	1	1	2
2	4	2	2	1	2	1	1	2	2	2	2	1	2	2	2
2	3	3	2	1	4	1	1	1	1	1	1	1	1	1	1
2	1	1	2	6	1	1	1	1	1	1	1	1	1	1	2
2	4	2	1	1	3	1	1	1	1	1	1	1	2	1	1
2	2	2	2	1	1	1	1	1	1	1	1	1	1	1	3
2	1	2	2	1	1	1	1	1	1	1	1	1	1	1	3
2	1	1	1	1	2	2	1	1	1	1	1	1	1	1	2
2	2	2	2	1	2	2	2	2	2	2	2	2	2	2	4
1	1	1	1	1	2	2	1	1	1	1	1	1	1	1	2
2	2	1	2	1	1	1	2	2	2	2	2	2	2	2	2
2	2	1	2	1	2	1	1	2	2	2	2	2	2	2	1
2	3	2	1	1	2	1	1	2	2	1	2	2	1	1	1
2	2	2	2	1	2	2	2	2	2	1	3	2	2	3	2
2	2	2	1	3	2	1	3	2	2	2	2	2	2	2	2
2	5	2	1	2	2	1	3	2	2	2	2	2	2	2	2
2	2	2	1	3	2	1	2	2	2	2	2	2	2	2	2
1	1	1	2	6	1	2	1	1	1	1	1	1	1	1	2
2	2	1	2	1	2	1	1	1	1	1	1	1	1	1	2
2	5	2	1	2	2	1	1	1	2	2	1	1	2	3	2
2	4	2	1	1	2	2	1	2	2	2	3	2	2	2	2
1	3	2	1	1	2	1	1	1	1	1	1	1	1	1	1
2	3	2	2	1	2	1	2	2	2	1	2	2	1	1	1
2	3	2	1	1	2	1	1	1	1	1	1	1	1	1	1
1	2	2	1	3	4	1	3	3	2	2	2	1	1	2	1
2	5	2	1	2	2	1	1	1	1	1	1	1	1	2	1
2	2	2	1	3	3	1	1	1	1	1	1	1	1	1	1
1	4	2	2	1	4	1	2	1	1	1	1	1	1	1	1
2	3	2	1	5	1	1	1	1	1	1	1	1	1	1	2
2	5	2	1	2	2	1	1	2	1	1	1	1	1	1	1
2	4	2	1	2	2	2	2	2	2	1	2	2	3	2	1
2	5	2	1	2	2	1	1	1	1	1	1	1	1	1	2
2	4	4	1	5	2	1	1	1	1	1	1	1	1	1	2
2	4	3	1	2	2	1	1	1	1	1	1	1	1	1	2
2	5	2	1	2	2	1	1	1	1	1	1	1	1	1	1
2	4	2	2	2	2	1	2	2	2	2	2	2	2	2	1
1	4	2	1	1	2	1	2	2	2	1	2	2	2	2	1
2	4	2	1	2	2	1	1	1	1	1	1	1	1	1	2
1	5	2	2	1	4	1	1	1	1	1	1	1	1	1	2
1	4	2	2	1	3	1	1	1	1	1	1	1	1	1	2
1	4	2	2	3	4	1	1	1	1	1	1	1	1	1	2
1	4	2	2	1	3	1	1	1	1	1	1	1	1	2	3
2	4	2	2	1	4	1	1	1	1	1	1	1	1	2	2
1	4	2	2	1	4	1	1	2	2	1	1	1	1	3	2
2	5	2	1	2	2	1	1	1	1	1	1	1	1	1	4
2	5	2	1	2	2	1	1	1	1	1	1	1	1	1	1
2	5	2	1	4	1	1	1	1	1	1	1	1	1	1	2
1	4	2	1	1	2	1	2	2	2	1	1	1	1	2	1
2	4	2	1	3	1	1	1	1	1	1	1	1	1	1	1
1	2	2	2	3	1	1	1	1	1	1	1	1	1	1	1
2	2	2	1	3	2	1	2	2	2	2	2	2	2	2	1
1	2	2	2	3	3	2	1	1	1	1	1	1	1	1	1
1	2	2	2	1	3	1	1	1	1	1	1	1	1	2	1
2	2	2	1	5	1	2	1	1	1	1	1	1	1	1	1
2	3	2	1	1	3	2	1	1	1	1	1	1	1	1	2
1	2	2	2	1	2	1	1	1	1	1	1	1	1	1	1
1	3	2	2	1	3	2	1	2	2	1	2	1	1	1	2
2	3	2	2	1	4	2	1	1	1	1	1	1	1	1	2
2	2	2	1	1	2	2	1	1	1	1	1	1	1	2	3
2	2	2	2	1	3	2	1	1	1	1	1	1	1	1	1
2	3	2	2	3	2	2	2	2	2	2	2	2	2	2	2
2	5	2	2	2	3	2	1	1	1	1	1	1	1	1	2
1	2	2	2	1	4	2	1	1	1	1	1	1	1	1	2
2	3	2	2	1	4	2	2	2	2	2	2	2	2	2	1
2	2	2	1	3	2	1	2	1	1	1	1	1	1	1	1
2	3	2	2	5	1	1	2	2	2	2	2	2	2	2	1
1	2	2	2	3	4	1	1	1	1	1	1	1	1	1	1
2	2	2	2	1	3	2	1	1	1	1	1	1	1	1	2
2	2	2	1	3	3	2	2	2	2	1	1	1	1	2	2
2	2	2	2	1	3	2	3	2	2	2	2	2	2	3	1
2	2	2	1	5	1	2	1	1	1	1	1	1	1	1	3
1	2	2	2	3	3	2	1	1	1	1	1	1	1	1	1
2	2	2	2	1	4	2	1	1	1	1	1	1	1	1	1
2	2	2	1	5	1	2	1	1	1	1	1	1	2	1	2
2	2	2	2	1	2	2	1	1	1	1	1	1	1	1	1
2	2	2	2	1	4	2	1	1	1	1	1	1	1	1	2
2	2	2	2	1	2	1	1	1	1	1	1	1	1	1	1
2	2	2	2	1	3	2	1	1	2	1	1	1	1	1	2
2	2	2	2	1	3	2	1	1	1	1	1	1	1	1	1
2	2	2	1	5	1	1	1	1	2	1	1	1	1	1	1
2	2	2	2	1	2	2	1	1	1	1	1	1	1	1	1
1	5	2	1	2	4	2	1	1	1	1	1	1	1	1	2
2	2	2	2	3	2	2	1	1	1	1	1	1	1	1	2
1	2	2	2	1	4	1	1	1	1	1	1	1	1	1	2
2	3	2	2	1	2	2	1	1	1	1	1	1	1	2	1
2	2	2	2	1	4	2	1	1	1	1	1	1	1	1	2
2	2	2	2	5	1	2	1	1	1	1	1	1	1	1	1
2	4	2	2	1	3	1	2	2	2	2	2	2	2	2	1
2	2	2	2	1	2	2	2	2	2	2	2	2	2	2	2
2	2	2	2	1	2	2	2	2	2	2	2	2	2	2	2
2	3	2	1	1	2	1	2	2	2	2	2	2	2	2	2
2	2	1	1	1	3	2	1	1	2	3	2	2	2	1	4
2	1	1	2	3	1	2	1	1	1	1	1	1	1	1	1
1	1	1	1	1	3	2	1	1	1	1	1	1	1	1	2
2	4	2	1	1	2	1	2	2	2	2	2	2	2	2	2
2	4	2	2	1	1	1	2	2	2	2	2	2	2	2	2
1	5	2	2	1	3	1	2	2	2	2	2	2	2	2	3
1	2	1	2	1	4	2	1	1	1	1	1	1	1	1	4
1	1	1	1	3	4	2	1	1	1	1	1	1	1	1	2
1	5	2	1	2	1	1	2	2	2	2	2	2	2	2	2
1	3	2	2	1	3	2	2	2	2	2	2	2	2	2	2
2	4	2	1	1	2	2	2	2	2	2	2	2	2	2	2
2	2	2	2	1	3	2	1	1	1	1	1	1	1	1	2
1	2	2	1	1	2	2	2	2	2	2	2	2	2	2	2
2	2	2	1	1	3	2	1	2	2	2	2	2	2	1	4
1	3	2	1	1	2	1	2	2	2	2	2	2	2	2	2
2	2	2	1	1	2	1	2	2	2	2	2	2	2	2	2
1	5	2	1	3	2	1	1	2	2	2	2	2	2	2	2
2	5	2	1	2	1	1	2	2	2	2	2	2	2	2	3
1	3	2	2	1	3	1	2	2	2	2	1	1	2	2	2
1	2	2	1	1	3	1	1	1	1	1	1	1	1	1	1
2	2	2	2	1	2	1	2	2	2	2	2	2	1	2	3
2	3	2	2	1	2	1	2	2	1	1	2	2	2	2	2
2	2	1	2	1	2	1	2	2	2	2	2	2	2	2	1
2	2	1	2	1	2	1	1	2	1	1	1	1	1	2	2
1	4	2	2	1	4	1	2	2	2	2	2	2	2	2	2
2	2	2	2	1	2	1	2	2	2	1	2	1	1	1	2
2	2	2	2	1	2	1	1	1	1	1	1	1	1	1	2
2	3	2	2	1	2	1	2	2	2	2	2	2	3	2	2
1	4	2	1	3	3	1	1	1	1	1	1	1	1	1	3
2	4	2	1	1	3	1	1	1	1	1	1	1	1	1	2
1	1	3	1	4	4	1	1	1	1	1	1	1	1	1	2
1	3	2	1	1	3	1	1	1	1	1	1	1	1	1	1
1	2	2	2	1	4	1	1	1	1	1	1	1	1	1	1
2	5	2	2	2	2	1	1	3	2	2	2	2	2	2	2
1	3	2	2	1	3	1	2	2	1	1	1	1	1	1	2
2	5	2	1	2	2	1	3	3	2	1	1	1	1	1	2
2	2	2	1	1	2	1	2	2	2	2	2	2	2	2	2
2	2	2	2	1	2	1	1	1	2	1	1	1	1	1	1
2	3	2	2	1	2	1	1	1	1	1	1	1	1	1	1
1	1	1	2	1	3	2	1	1	1	1	1	1	1	1	4
1	2	2	1	3	3	2	1	1	1	1	1	1	1	1	1
2	3	2	2	1	3	1	2	3	1	1	1	2	2	2	2
2	4	2	1	2	2	1	1	1	1	1	1	1	1	1	2
1	2	2	2	1	3	1	1	1	1	1	1	1	1	1	4
2	3	2	1	5	4	1	1	1	1	1	1	1	1	2	2
1	4	2	1	1	2	1	1	1	1	1	1	1	1	1	1
1	2	2	2	1	3	2	1	1	1	1	1	1	1	1	4
1	1	1	2	1	3	2	1	1	1	1	1	1	1	1	4
1	2	2	2	1	3	1	1	2	1	2	2	2	1	2	2
2	4	2	1	1	2	1	1	1	1	1	1	1	1	1	2
1	2	2	1	1	4	2	1	1	1	1	1	1	1	2	1
2	4	2	1	1	2	1	1	1	1	1	1	1	1	1	3
1	1	1	1	6	1	1	1	1	1	1	1	1	1	1	2
2	5	2	1	2	2	1	3	2	3	2	2	2	2	2	1
1	3	2	2	1	3	1	1	1	1	1	1	1	2	2	2
2	3	2	1	1	3	1	3	2	2	1	2	2	2	2	2
1	2	1	2	3	4	2	2	2	2	2	2	2	2	2	2
2	4	2	1	1	2	1	2	2	2	2	2	2	2	2	2
2	2	2	1	3	2	1	1	1	1	1	1	1	1	2	4
1	5	2	1	3	1	1	2	2	2	2	2	2	2	2	4
2	2	2	2	1	2	1	3	2	2	2	2	2	1	3	2
2	1	1	2	1	3	2	1	1	1	1	1	1	1	1	4
2	2	2	1	1	1	1	1	1	1	1	1	1	1	1	1
2	3	2	2	1	2	1	1	1	1	1	1	1	1	1	1
2	2	2	1	1	1	1	1	1	1	1	1	1	1	1	2
2	1	1	2	1	4	2	1	1	1	1	1	1	1	1	4
1	2	1	2	1	4	2	1	1	1	1	1	1	1	2	2
2	2	1	2	1	4	2	1	1	1	1	1	1	1	1	4

## Sheet: Codebook
Variables	codebook
Gender	1="male";2="female"
Age	1="<26";2="26-35";3="36-45";4="46-55";5=">55"
Maritalstatus	1="single";2="married";3="divorced";4="widowed"
Universityqualification	1="no";2="yes"
Employment	1="employed";2="retired";3="flexible";4="farming";5="unemployed";6="student"
Income	1="≤2000";2="2001-4000";3="4001-6000";4=">6000"
Choice	1="community PHC facility";2="hospital"
Basicfacility	1="very satisfied";2="satisfied";3="not satisfied"
Medicalequipment	1="very satisfied";2="satisfied";3="not satisfied"
Medicalservices	1="very satisfied";2="satisfied";3="not satisfied"
Nursingservices	1="very satisfied";2="satisfied";3="not satisfied"
Treatmentprocess	1="very satisfied";2="satisfied";3="not satisfied"
Courtesyandresponsiveness	1="very satisfied";2="satisfied";3="not satisfied"
Timespent	1="very satisfied";2="satisfied";3="not satisfied"
Pharmacyservices	1="very satisfied";2="satisfied";3="not satisfied"
Distance	1="≤10";2="11-20";3="21-30";4=">30"
